# Supplementary material for: The microRNA landscape and regulatory network in Clonorchis sinensis-infected hepatocellular carcinoma: implications for tumor progression
Source: Parasit Vectors. 2025 Feb 21;18:68. doi: 10.1186/s13071-025-06689-z (PMC11846337; doi:10.1186/s13071-025-06689-z)
Supplement: Supplementary file 4 — Supplementary Material 4. [file 13071_2025_6689_MOESM4_ESM.xlsx]

## Sheet: Table S1
Table S1 Sequence of primer sets for qRT-PCR assay
Gene		Primer Sequence
hsa-miR-143-3p		CGCTGAGATGAAGCACTGTAGCTC
hsa-miR-100-5p		AACCCGTAGATCCGAACTTGTG
hsa-miR-10a-5p		CGCTACCCTGTAGATCCGAATTTGTG
hsa-let-7i-5p		GCGTGAGGTAGTAGTTTGTGCTGTT
hsa-let-7d-3p		CTATACGACCTGCTGCCTTTCTAA
hsa-miR-221-3p		CTACATTGTCTGCTGGGTTTCAA
U6 Forward Primer		GGAACGATACAGAGAAGATTAGC
U6 Reverse Primer		TGGAACGCTTCACGAATTTGCG

## Sheet: Table S2
Table S2 The information of all patients
Characteristics		C. sinensis(-) HCC		C. sinensis(+) HCC
		No. (%)		No. (%)
Sex	Male	10(100%)		9(100%)
	Female	0(0%)		0(0%)
Age ( years)
	<60	7(70%)		6(66.7%)
	≥60	3(30%)		3(33.3%)
HBV infection
	Negative	1(10%)		0(0%)
	Positive	9(90%)		9(100%)
Tumor size (cm)
	<5	1(10%)		4(44.4%)
	≥5	9(90%)		5(55.6%)
BCLC stage
	A	10(100%)		4(44.4%)
	B	0(0%)		3(33.3%)
	NA	0(0%)		2(22.3%)
Tumor nodule number
	solitary	10(100%)		5(55.6%)
	multiple	0(0%)		4(44.4%)
Edmondson grade
	I-II	5(50%)		2(22.2%)
	III-IV	5(50%)		7(77.8%)
Tumor	Adjacent non-tumor tissue	Sex(Male,Female)	Age ( <60,≥60 years)	HBV infection(Negative,Positive)	Tumor size (<5,≥5 cm)	BCLC stage(A,B,NA)	Tumor nodule number(solitary,multiple)	Edmondson grade(I-II,III-IV)
C. sinensis+_1_T	C. sinensis+_1_P	Male	<60	Positive	≥5	B	solitary	III
C. sinensis+_2_T	C. sinensis+_2_P	Male	<60	Positive	<5	A	solitary	II
C. sinensis+_3_T	C. sinensis+_3_P	Male	<60	Positive	<5	A	solitary	III
C. sinensis+_4_T	C. sinensis+_4_P	Male	≥60	Positive	<5	NA	multiple	Ⅱ-Ⅲ
C. sinensis+_5_T	C. sinensis+_5_P	Male	<60	Positive	≥5	NA	multiple	IV
C. sinensis+_6_T		Male	≥60	Positive	≥5	B	multiple	Ⅱ-Ⅲ
C. sinensis+_7_T		Male	<60	Positive	<5	B	multiple	II
C. sinensis+_8_T	C. sinensis+_8_P	Male	<60	Positive	≥5	A	solitary	Ⅱ-Ⅲ
C. sinensis+_9_T	C. sinensis+_9_P	Male	≥60	Positive	≥5	A	solitary	Ⅱ-Ⅲ
C. sinensis-_1_T	C. sinensis-_1_P	Male	≥60	Positive	≥5	A	solitary	Ⅲ-Ⅳ
C. sinensis-_2_T	C. sinensis-_2_P	Male	≥60	Positive	≥5	A	solitary	II
C. sinensis-_3_T	C. sinensis-_3_P	Male	<60	Positive	<5	A	solitary	II-III
C. sinensis-_4_T	C. sinensis-_4_P	Male	≥60	Positive	≥5	A	solitary	II
C. sinensis-_5_T		Male	<60	Negative	≥5	A	solitary	III
C. sinensis-_6_T		Male	<60	Positive	≥5	A	solitary	II
C. sinensis-_7_T		Male	<60	Positive	≥5	A	solitary	III
C. sinensis-_8_T		Male	<60	Positive	≥5	A	solitary	II
C. sinensis-_9_T		Male	<60	Positive	≥5	A	solitary	II
C. sinensis-_10_T	C. sinensis-_10_P	Male	<60	Positive	≥5	A	solitary	II-III

## Sheet: Table S3
baseMean	log2FoldChange	lfcSE	stat	pvalue	padj	sig
hsa-miR-217-5p	1372.83	5.26569	0.78796	6.68269	2.34595e-11	2.04567e-08	up
hsa-miR-216b-5p	239.377	4.92325	0.778437	6.32453	2.53998e-10	1.10743e-07	up
hsa-miR-216a-3p	108.089	4.90996	0.784446	6.25915	3.87083e-10	1.12512e-07	up
hsa-miR-331-5p	48.4494	1.80461	0.317713	5.67998	1.34709e-08	2.34933e-06	up
hsa-miR-216b-3p	41.4912	5.37344	0.991627	5.41881	5.9997e-08	8.71956e-06	up
hsa-miR-452-5p	1330.98	2.80276	0.522266	5.36654	8.026e-08	9.9981e-06	up
hsa-miR-1266-5p	24.277	2.91649	0.559574	5.21198	1.86832e-07	2.03647e-05	up
hsa-miR-767-5p	28.9162	6.91502	1.35434	5.10583	3.29351e-07	2.88006e-05	up
hsa-miR-452-3p	31.8741	3.74105	0.732779	5.10529	3.30282e-07	2.88006e-05	up
hsa-miR-183-5p	3178.63	3.96014	0.781445	5.06772	4.02611e-07	3.19161e-05	up
hsa-miR-182-5p	7106.03	3.67104	0.767817	4.78113	1.74311e-06	0.000126666	up
hsa-miR-224-5p	4601.26	2.44723	0.529063	4.6256	3.7352e-06	0.000250546	up
hsa-miR-216a-5p	40.7948	4.78393	1.08267	4.41866	9.93137e-06	0.000618582	up
hsa-miR-105-5p	35.6525	6.32164	1.4394	4.39186	1.12386e-05	0.000653339	up
hsa-miR-190b-5p	27.6275	3.20003	0.736817	4.34304	1.40523e-05	0.00076585	up
hsa-miR-135a-5p	133.49	4.25294	1.03902	4.0932	4.25455e-05	0.00206109	up
hsa-miR-3144-3p	15.7846	4.73847	1.16776	4.05774	4.955e-05	0.00227409	up
hsa-miR-425-5p	774.214	1.54314	0.393651	3.92007	8.85225e-05	0.00385958	up
hsa-miR-532-5p	8440.33	1.549	0.409211	3.78534	0.000153501	0.00637395	up
hsa-miR-10b-3p	20.2716	3.7132	0.997664	3.7219	0.00019773	0.00783731	up
hsa-miR-421	87.4403	2.13023	0.578476	3.68249	0.000230968	0.00875671	up
hsa-miR-96-5p	139.654	2.96819	0.827584	3.58657	0.00033506	0.0116858	up
hsa-miR-509-3-5p	14.8587	4.50247	1.26469	3.56013	0.000370672	0.0116858	up
hsa-miR-106b-5p	329.565	1.74901	0.491363	3.5595	0.000371555	0.0116858	up
hsa-miR-130b-3p	31.8077	1.91471	0.545611	3.5093	0.000449292	0.0135098	up
hsa-miR-10b-5p	25880.5	2.84476	0.817803	3.47854	0.000504152	0.0138417	up
hsa-miR-4664-3p	58.8993	2.19328	0.630882	3.47653	0.000507952	0.0138417	up
hsa-miR-362-5p	258.934	2.48952	0.731367	3.40392	0.000664255	0.0170362	up
hsa-miR-93-5p	2885.37	1.26025	0.371483	3.39249	0.000692592	0.0172554	up
hsa-miR-516b-5p	13.5851	5.10063	1.50788	3.38264	0.000717918	0.0173896	up
hsa-miR-224-3p	23.9039	2.03476	0.603733	3.37029	0.00075088	0.0175982	up
hsa-miR-217-3p	2.18533	3.93098	1.16939	3.36157	0.000775014	0.0175982	up
hsa-miR-147b-3p	14.0459	2.50643	0.746562	3.3573	0.000787076	0.0175982	up
hsa-miR-18a-5p	22.12	2.41196	0.736306	3.27576	0.00105379	0.0226065	up
hsa-miR-548o-3p	465.659	1.79455	0.548236	3.27332	0.00106292	0.0226065	up
hsa-miR-1269a	516.102	3.80087	1.18257	3.21408	0.00130863	0.0266507	up
hsa-miR-3117-3p	9.02404	3.48157	1.08363	3.21286	0.0013142	0.0266507	up
hsa-miR-19a-3p	17.0249	2.33118	0.743932	3.13359	0.00172679	0.0342219	up
hsa-miR-514a-3p	39.8707	2.78511	0.891145	3.12531	0.00177616	0.0344179	up
hsa-miR-4421	3.66701	3.67815	1.18519	3.10342	0.00191297	0.0347523	up
hsa-miR-1304-5p	6.55186	3.22235	1.07031	3.01068	0.00260667	0.0459514	up
hsa-miR-548f-5p	3.65849	3.7292	1.24211	3.00232	0.0026793	0.0459514	up
hsa-miR-508-3p	7.83636	3.65676	1.21836	3.00139	0.00268752	0.0459514	up
hsa-miR-183-3p	3.34553	4.52048	1.51516	2.9835	0.00284976	0.0477882	up
hsa-miR-500b-5p	29.3482	1.41948	0.492941	2.87961	0.00398165	0.0631272	up
hsa-miR-500a-5p	29.4526	1.39744	0.487276	2.86786	0.00413259	0.064106	up
hsa-miR-3116	5.57769	3.04169	1.06224	2.86346	0.00419041	0.064106	up
hsa-miR-3681-5p	28.1761	5.39558	1.90794	2.82796	0.00468458	0.0704303	up
hsa-miR-9-3p	24.9105	2.58204	0.918849	2.81008	0.00495291	0.0732023	up
hsa-miR-25-3p	20534	1.12342	0.404264	2.77893	0.00545384	0.0792625	up
hsa-miR-190a-5p	13.427	2.52315	0.912811	2.76415	0.00570705	0.0804371	up
hsa-miR-502-5p	3.44969	2.36027	0.856116	2.75696	0.00583423	0.0807532	up
hsa-miR-891a-5p	2.69583	4.21689	1.55164	2.71769	0.00657386	0.0895688	up
hsa-miR-3942-5p	2.23785	3.46951	1.29482	2.67954	0.00737235	0.0932962	up
hsa-miR-34c-5p	61.6197	1.5634	0.583557	2.67908	0.00738238	0.0932962	up
hsa-miR-548ag	4.7466	3.15765	1.18215	2.6711	0.00756022	0.0941788	up
hsa-miR-519a-5p	1.80326	3.66057	1.37425	2.66369	0.00772881	0.0949228	up
hsa-miR-15b-5p	847.724	1.07003	0.404419	2.64584	0.00814891	0.0972024	up
hsa-miR-516a-5p	6.63067	3.60893	1.36579	2.64238	0.00823248	0.0972024	up
hsa-miR-130b-5p	281.692	1.51615	0.574846	2.63749	0.00835212	0.0972024	up
hsa-miR-106b-3p	6431.33	1.00352	0.380531	2.63716	0.0083603	0.0972024	up
hsa-miR-151a-3p	62452.9	1.72932	0.659919	2.6205	0.00878	0.100739	up
hsa-miR-345-5p	85.7937	1.14139	0.436439	2.61523	0.00891682	0.10098	up
hsa-miR-767-3p	3.04818	4.39756	1.69724	2.591	0.00956969	0.106984	up
hsa-miR-539-3p	7.80727	2.22981	0.865936	2.57503	0.0100232	0.110635	up
hsa-miR-548l	1.82969	3.68012	1.47228	2.4996	0.0124333	0.131208	up
hsa-miR-1298-5p	5.75265	3.09814	1.24076	2.49698	0.0125257	0.131208	up
hsa-miR-449c-5p	3.35004	2.22825	0.894372	2.49141	0.0127237	0.131208	up
hsa-miR-21-5p	339709	1.54666	0.622587	2.48425	0.0129824	0.131208	up
hsa-miR-4796-3p	3.67299	2.78663	1.1245	2.4781	0.0132082	0.131208	up
hsa-miR-548bc	4.7723	2.27059	0.91659	2.47722	0.0132412	0.131208	up
hsa-miR-10527-5p	14.702	1.78606	0.729724	2.44758	0.014382	0.139345	up
hsa-miR-4746-5p	6.76259	1.78812	0.736232	2.42874	0.0151512	0.142063	up
hsa-miR-942-3p	1.57693	3.48424	1.44823	2.40587	0.0161339	0.146545	up
hsa-miR-135a-2-3p	10.763	2.8615	1.22123	2.34312	0.0191233	0.163699	up
hsa-miR-4454	8.56493	1.33804	0.57117	2.34263	0.0191483	0.163699	up
hsa-miR-320d	12.8637	1.14186	0.48919	2.33418	0.0195863	0.165818	up
hsa-miR-1323	2.64459	4.19046	1.83648	2.28178	0.0225021	0.185112	up
hsa-miR-196b-5p	37.8253	2.41999	1.06348	2.27553	0.0228739	0.186412	up
hsa-miR-3679-5p	2.27291	2.64444	1.17017	2.25987	0.0238292	0.189982	up
hsa-miR-7976	22.7533	1.50837	0.669194	2.25401	0.0241953	0.189982	up
hsa-miR-95-3p	1950.59	1.24222	0.552372	2.24889	0.0245197	0.189982	up
hsa-miR-519c-5p	1.52147	3.41273	1.51857	2.24732	0.0246193	0.189982	up
hsa-miR-548s	2.74761	2.61362	1.16911	2.23557	0.0253798	0.194134	up
hsa-miR-487a-3p	9.03313	2.39047	1.08082	2.21173	0.0269854	0.198103	up
hsa-miR-3145-5p	1.7342	2.61021	1.18055	2.21102	0.0270347	0.198103	up
hsa-miR-3164	1.34014	3.22592	1.46158	2.20714	0.0273041	0.19841	up
hsa-miR-17-5p	1443.25	1.23945	0.565625	2.1913	0.0284299	0.204883	up
hsa-miR-151a-5p	313.469	1.23864	0.568034	2.18057	0.029215	0.208816	up
hsa-miR-4677-3p	52.3903	1.10036	0.50908	2.16146	0.0306596	0.217359	up
hsa-miR-4326	87.0453	1.36029	0.631042	2.15562	0.0311135	0.217747	up
hsa-miR-523-5p	1.36864	3.26674	1.51797	2.15204	0.0313939	0.217747	up
hsa-miR-522-5p	1.30529	3.192	1.49859	2.13001	0.033171	0.226015	up
hsa-miR-548ac	1.07002	2.90066	1.37754	2.10568	0.0352322	NA	up
hsa-miR-519b-5p	1.51897	3.40354	1.64073	2.07441	0.0380413	0.245719	up
hsa-miR-185-5p	1729.6	1.16766	0.567438	2.05777	0.0396123	0.245907	up
hsa-miR-5009-5p	3.38897	2.46806	1.19971	2.05722	0.0396651	0.245907	up
hsa-miR-6516-5p	4.92508	1.80431	0.879505	2.05151	0.0402173	0.245907	up
hsa-miR-135a-3p	1.60616	2.88389	1.40582	2.05139	0.0402286	0.245907	up
hsa-miR-615-3p	7.51282	1.89433	0.924573	2.04887	0.0404749	0.245907	up
hsa-miR-211-5p	7.87757	2.67191	1.30776	2.04312	0.0410403	0.245907	up
hsa-miR-589-5p	449.082	1.07038	0.528914	2.02373	0.0429979	0.248556	up
hsa-miR-454-3p	205.761	1.01053	0.500314	2.01979	0.0434054	0.248556	up
hsa-miR-518e-5p	1.23925	3.1236	1.5542	2.00977	0.0444554	0.248556	up
hsa-miR-548ay-3p	6.74745	1.69537	0.84361	2.00967	0.0444664	0.248556	up
hsa-miR-4652-5p	7.52983	5.68877	2.84711	1.99808	0.0457078	0.252017	up
hsa-miR-431-5p	10.0132	1.72595	0.865157	1.99495	0.0460482	0.252017	up
hsa-miR-412-5p	16.4523	1.65698	0.831063	1.99381	0.0461726	0.252017	up
hsa-miR-6508-3p	1.78519	2.39134	1.2036	1.98683	0.0469414	0.252017	up
hsa-miR-580-3p	5.27059	1.80584	0.908918	1.98681	0.0469439	0.252017	up
hsa-miR-517a-3p	1.59502	3.05355	1.5394	1.9836	0.0473004	0.252017	up
hsa-miR-517b-3p	1.59502	3.05355	1.5394	1.9836	0.0473004	0.252017	up
hsa-miR-548f-3p	3.5907	2.04937	1.03964	1.97123	0.0486981	0.255812	up
hsa-miR-369-5p	14.6519	1.59774	0.814321	1.96205	0.0497566	0.259807	up
hsa-miR-4686	8.99321	-5.43475	0.939155	-5.78685	7.17165e-09	1.56342e-06	down
hsa-miR-139-5p	1938.33	-2.19872	0.533344	-4.12252	3.74743e-05	0.00192221	down
hsa-miR-139-3p	199.279	-2.30772	0.638643	-3.61347	0.000302125	0.0109772	down
hsa-miR-383-5p	3.21108	-3.72391	1.04695	-3.55692	0.000375232	0.0116858	down
hsa-miR-204-3p	4.30306	-3.11877	0.893624	-3.49002	0.000482982	0.0138417	down
hsa-miR-1258	1.77223	-4.78411	1.37956	-3.46786	0.000524612	0.0138625	down
hsa-miR-199a-3p	30188.8	-1.73031	0.557065	-3.10612	0.00189559	0.0347523	down
hsa-miR-199b-3p	15092.6	-1.73018	0.557046	-3.10599	0.00189644	0.0347523	down
hsa-miR-101-2-5p	5.51525	-3.23094	1.08887	-2.96724	0.00300488	0.0494388	down
hsa-miR-675-3p	107.482	-1.97742	0.672272	-2.9414	0.0032673	0.0527608	down
hsa-miR-450a-2-3p	6.87213	-2.02087	0.731282	-2.76346	0.00571915	0.0804371	down
hsa-miR-6501-3p	4.45476	-2.50602	0.924887	-2.70955	0.00673751	0.0903863	down
hsa-miR-490-3p	22.5082	-2.66948	0.989314	-2.69831	0.00696926	0.0920787	down
hsa-miR-141-3p	4.99265	-2.91965	1.0872	-2.68547	0.00724287	0.0932962	down
hsa-miR-4705	3.29433	-3.7587	1.49205	-2.51915	0.011764	0.128227	down
hsa-miR-124-5p	14.9905	-2.29606	0.916907	-2.50413	0.0122751	0.131208	down
hsa-miR-6718-5p	2.33372	-2.28722	0.932806	-2.45198	0.0142073	0.139199	down
hsa-miR-4679	4.85294	-3.01291	1.23368	-2.44221	0.0145978	0.139882	down
hsa-miR-3154	1.68086	-2.71669	1.11529	-2.43587	0.0148562	0.140811	down
hsa-miR-145-3p	358.872	-1.10253	0.454695	-2.42476	0.0153184	0.142102	down
hsa-let-7c-5p	10850	-1.18405	0.489642	-2.41819	0.0155979	0.143172	down
hsa-miR-511-5p	155.895	-1.08825	0.454262	-2.39565	0.016591	0.147626	down
hsa-miR-150-5p	1698.06	-1.39573	0.586642	-2.37918	0.017351	0.152829	down
hsa-miR-1225-3p	1.39882	-4.06137	1.79486	-2.26278	0.0236493	0.189982	down
hsa-let-7e-3p	52.9376	-1.03742	0.468408	-2.21477	0.0267756	0.198103	down
hsa-miR-490-5p	2.28816	-2.7446	1.23981	-2.21373	0.0268476	0.198103	down
hsa-miR-424-5p	207.751	-1.26225	0.570701	-2.21175	0.0269841	0.198103	down
hsa-miR-6501-5p	4.95826	-1.68919	0.785244	-2.15116	0.0314634	0.217747	down
hsa-miR-3614-5p	12.5719	-1.34733	0.632565	-2.12994	0.0331765	0.226015	down
hsa-miR-10401-5p	8.41333	-2.19921	1.03548	-2.12386	0.033682	0.226924	down
hsa-miR-639	3.14131	-2.20982	1.04134	-2.12209	0.0338304	0.226924	down
hsa-miR-4683	7.58733	-1.64386	0.777231	-2.11502	0.0344285	0.227481	down
hsa-miR-133a-3p	105.785	-1.08189	0.511547	-2.11494	0.0344351	0.227481	down
hsa-miR-4791	1.92877	-2.51435	1.19713	-2.10032	0.0357007	0.234068	down
hsa-miR-328-3p	2504.82	-1.71681	0.820352	-2.09277	0.0363693	0.236672	down
hsa-miR-99a-3p	29.4587	-1.19724	0.580851	-2.06119	0.0392852	0.245907	down
hsa-miR-1275	0.898859	-3.0906	1.50221	-2.05738	0.0396501	NA	down
hsa-miR-138-5p	7.91396	-1.85456	0.902034	-2.05597	0.039785	0.245907	down
hsa-miR-450a-5p	428.569	-1.15529	0.56207	-2.05542	0.0398385	0.245907	down
hsa-miR-6503-5p	3.55307	-1.63077	0.798697	-2.04179	0.0411725	0.245907	down
hsa-miR-4787-3p	2.00987	-2.93107	1.43778	-2.03861	0.0414894	0.246114	down
hsa-miR-199a-5p	20655	-1.28464	0.633847	-2.02673	0.0426899	0.248556	down
hsa-miR-150-3p	41.6747	-1.37931	0.683245	-2.01877	0.0435115	0.248556	down
hsa-miR-7702	1.77101	-2.40479	1.19291	-2.01589	0.043811	0.248556	down

## Sheet: Table S4
baseMean	log2FoldChange	lfcSE	stat	pvalue	padj	sig
hsa-miR-1269a	1860.18	7.62052	1.1871	6.41942	1.36793e-10	4.90404e-08	up
hsa-miR-532-5p	6759.72	2.01471	0.474864	4.24272	2.20829e-05	0.00527782	up
hsa-miR-1266-5p	18.6404	3.06262	0.743472	4.11934	3.79952e-05	0.00681063	up
hsa-miR-221-3p	3701.93	2.33526	0.583928	3.99922	6.35504e-05	0.00911313	up
hsa-miR-501-5p	26.0461	2.7514	0.785114	3.50445	0.000457547	0.0351415	up
hsa-miR-4664-3p	177.01	2.99816	0.855797	3.50336	0.000459431	0.0351415	up
hsa-miR-10b-5p	11079.2	2.86498	0.820498	3.49176	0.000479857	0.0351415	up
hsa-miR-4444	6.85629	2.63965	0.760113	3.4727	0.000515243	0.0351415	up
hsa-miR-671-5p	23.9446	2.04098	0.589789	3.46052	0.000539131	0.0351415	up
hsa-miR-183-5p	1941.94	3.41274	0.998317	3.4185	0.000629683	0.0376236	up
hsa-miR-767-5p	22.9927	5.99249	1.79336	3.34149	0.000833291	0.0459592	up
hsa-miR-362-5p	154.945	3.03611	0.916873	3.31137	0.00092839	0.0461445	up
hsa-miR-4746-5p	11.4613	3.40188	1.07218	3.17286	0.00150943	0.0581358	up
hsa-miR-224-5p	5469.17	2.72879	0.866792	3.14815	0.00164306	0.0581358	up
hsa-miR-216a-3p	55.9024	4.076	1.29864	3.13867	0.00169717	0.0581358	up
hsa-miR-6770-3p	4.91616	4.17496	1.33058	3.13771	0.00170272	0.0581358	up
hsa-miR-217-5p	296.161	3.42736	1.11534	3.07294	0.00211961	0.0635898	up
hsa-miR-106b-3p	7324.47	1.32147	0.435876	3.03175	0.00243143	0.0635898	up
hsa-miR-93-5p	2354.53	1.45252	0.482001	3.01352	0.00258238	0.0635898	up
hsa-miR-1301-3p	361.75	1.70065	0.56531	3.00835	0.00262669	0.0635898	up
hsa-miR-589-5p	835.509	2.03761	0.677373	3.00811	0.00262874	0.0635898	up
hsa-miR-500b-3p	17.8588	1.88374	0.627065	3.00406	0.00266401	0.0635898	up
hsa-miR-10b-3p	8.73022	3.37499	1.12467	3.00087	0.00269212	0.0635898	up
hsa-miR-182-5p	5041.59	3.23573	1.08526	2.98151	0.00286828	0.0635898	up
hsa-miR-6783-3p	4.67676	3.60232	1.21073	2.97533	0.00292673	0.0635898	up
hsa-miR-216b-5p	87.0385	3.79929	1.28549	2.95552	0.00312138	0.0658245	up
hsa-miR-421	66.4357	2.12613	0.728883	2.91697	0.00353445	0.0684845	up
hsa-miR-10527-5p	10.0201	2.66084	0.912212	2.91691	0.00353517	0.0684845	up
hsa-miR-3155b	3.76025	3.82394	1.31315	2.91203	0.00359092	0.0684845	up
hsa-miR-183-3p	2.99066	4.19471	1.44214	2.90868	0.00362958	0.0684845	up
hsa-miR-615-3p	6.59503	4.12232	1.42463	2.8936	0.00380847	0.0700173	up
hsa-miR-190b-5p	21.9115	3.3679	1.20149	2.80311	0.00506129	0.0885109	up
hsa-miR-939-5p	8.79568	2.43161	0.87287	2.78576	0.00534022	0.0902723	up
hsa-miR-937-3p	47.6198	2.19956	0.791344	2.77953	0.0054438	0.0902723	up
hsa-miR-769-5p	638.818	1.21898	0.439454	2.77385	0.00553972	0.0902723	up
hsa-miR-1843	349.052	1.28323	0.468491	2.73907	0.00616125	0.0969888	up
hsa-miR-34c-5p	32.4071	1.83489	0.670689	2.73582	0.00622243	0.0969888	up
hsa-miR-324-5p	32.2339	1.59855	0.586366	2.7262	0.0064069	0.0970658	up
hsa-miR-105-5p	7.75993	5.52655	2.03068	2.72153	0.00649813	0.0970658	up
hsa-miR-7155-3p	3.00928	3.36445	1.24197	2.70895	0.00674958	0.0987643	up
hsa-miR-135a-5p	18.9964	3.39502	1.25641	2.70216	0.00688898	0.098788	up
hsa-miR-148b-5p	75.1474	1.80467	0.674451	2.67577	0.00745579	0.102804	up
hsa-miR-222-3p	2745.7	1.60495	0.60498	2.6529	0.0079803	0.10796	up
hsa-miR-660-5p	359.958	1.95655	0.745527	2.62439	0.00868056	0.113163	up
hsa-miR-500a-5p	20.0775	1.64136	0.630914	2.60156	0.00928012	0.116734	up
hsa-miR-500b-5p	20.0775	1.64136	0.630914	2.60156	0.00928012	0.116734	up
hsa-miR-431-5p	23.8859	3.42919	1.32233	2.59329	0.00950621	0.117516	up
hsa-miR-216a-5p	25.938	4.04294	1.58123	2.55684	0.0105629	0.128366	up
hsa-miR-301b-3p	3.8137	3.9173	1.5377	2.54751	0.0108495	0.129652	up
hsa-miR-130b-3p	55.4813	2.6309	1.04282	2.52287	0.0116402	0.13682	up
hsa-miR-425-5p	620.114	1.4883	0.592139	2.51343	0.0119564	0.138269	up
hsa-miR-452-3p	33.9994	2.55495	1.0266	2.48875	0.0128193	0.141017	up
hsa-miR-6500-3p	5.75807	3.73507	1.50128	2.48793	0.012849	0.141017	up
hsa-miR-4326	98.9829	1.07457	0.431926	2.48785	0.0128516	0.141017	up
hsa-miR-21-5p	224179	2.01694	0.814662	2.4758	0.0132938	0.141017	up
hsa-miR-1180-3p	944.533	2.14383	0.86955	2.46545	0.0136842	0.141017	up
hsa-miR-3679-5p	4.26663	4.04624	1.64123	2.46537	0.0136873	0.141017	up
hsa-miR-652-3p	144.988	1.48534	0.602992	2.46328	0.0137673	0.141017	up
hsa-miR-151a-3p	45115.3	1.6443	0.671788	2.44764	0.0143794	0.143454	up
hsa-miR-15b-5p	601.126	1.44212	0.59186	2.43659	0.0148265	0.143454	up
hsa-miR-3681-5p	10.4747	3.0904	1.27004	2.43331	0.0149613	0.143454	up
hsa-miR-3064-5p	7.4428	1.76617	0.726834	2.42995	0.015101	0.143454	up
hsa-miR-4677-3p	63.0095	1.59461	0.656339	2.42956	0.0151171	0.143454	up
hsa-miR-6798-3p	4.0783	3.46343	1.42835	2.42478	0.0153175	0.143454	up
hsa-miR-532-3p	245.387	1.80748	0.74606	2.4227	0.0154058	0.143454	up
hsa-miR-3177-3p	10.6182	2.60847	1.08779	2.39796	0.0164866	0.14813	up
hsa-miR-147b-3p	19.1346	2.9139	1.231	2.3671	0.0179283	0.154874	up
hsa-miR-432-5p	102.87	2.82048	1.19435	2.36152	0.0182001	0.155351	up
hsa-miR-3661	1.84973	3.35634	1.42642	2.35299	0.0186232	NA	up
hsa-miR-485-3p	128.618	3.01185	1.28001	2.35298	0.0186236	0.155485	up
hsa-miR-135a-3p	2.64653	4.01888	1.70972	2.35061	0.0187429	0.155485	up
hsa-miR-502-5p	2.28463	3.19141	1.36262	2.34211	0.019175	0.155485	up
hsa-miR-514a-3p	20.8066	2.14384	0.916253	2.33979	0.0192945	0.155485	up
hsa-miR-96-5p	70.3087	2.431	1.04403	2.32846	0.0198875	0.158392	up
hsa-miR-221-5p	389.928	1.54188	0.663337	2.32442	0.0201027	0.158392	up
hsa-miR-410-3p	22.4128	3.03456	1.32414	2.29172	0.0219216	0.170845	up
hsa-miR-590-3p	19.6121	2.4079	1.05322	2.28623	0.0222408	0.171469	up
hsa-miR-17-5p	1339.29	1.54224	0.680332	2.26689	0.023397	0.176081	up
hsa-miR-323a-3p	306.695	2.60092	1.14909	2.26346	0.0236073	0.176081	up
hsa-miR-148b-3p	13175	1.19622	0.529303	2.26	0.0238213	0.176081	up
hsa-miR-3200-3p	7.40139	3.0358	1.35016	2.24847	0.0245461	0.179588	up
hsa-miR-548x-3p	4.1972	4.6346	2.07088	2.23799	0.0252218	0.182667	up
hsa-miR-382-5p	216.466	2.23284	1.00377	2.22444	0.0261186	0.186449	up
hsa-miR-4498	5.94973	2.27049	1.02281	2.21986	0.0264281	0.186449	up
hsa-miR-106b-5p	226.541	1.70166	0.76705	2.21845	0.0265241	0.186449	up
hsa-miR-431-3p	44.6161	2.41599	1.10724	2.18199	0.0291103	0.198782	up
hsa-miR-552-3p	16.081	3.20061	1.47139	2.17522	0.0296135	0.20031	up
hsa-miR-941	29373.7	1.71248	0.796063	2.15119	0.0314611	0.210323	up
hsa-miR-301a-5p	3.56737	2.62224	1.22175	2.1463	0.0318494	0.210323	up
hsa-miR-25-3p	12198.2	1.08905	0.508344	2.14236	0.0321649	0.210323	up
hsa-miR-452-5p	1175.69	1.99702	0.934296	2.13746	0.0325604	0.210323	up
hsa-miR-18a-5p	20.427	2.25012	1.06042	2.12192	0.0338442	0.212398	up
hsa-miR-9983-3p	5.9022	3.39517	1.6019	2.11946	0.0340514	0.212398	up
hsa-miR-212-3p	16.333	1.79975	0.84962	2.1183	0.0341499	0.212398	up
hsa-miR-543	151.85	2.41988	1.14528	2.11292	0.0346074	0.212398	up
hsa-miR-2277-5p	24.0336	1.23135	0.583182	2.11143	0.0347354	0.212398	up
hsa-miR-188-5p	1.93686	2.40924	1.14175	2.11014	0.0348464	NA	up
hsa-miR-6721-5p	6.64001	2.50172	1.18628	2.10888	0.0349553	0.212398	up
hsa-miR-98-5p	799.728	1.30922	0.62185	2.10536	0.0352602	0.21245	up
hsa-miR-6846-5p	2.95727	3.29622	1.57015	2.0993	0.0357904	0.213847	up
hsa-miR-548o-3p	264.316	1.24254	0.597184	2.08067	0.0374639	0.220177	up
hsa-miR-501-3p	1838.96	1.43198	0.689888	2.07567	0.0379244	0.221071	up
hsa-miR-5581-3p	2.09063	2.17521	1.05165	2.06837	0.0386054	0.223226	up
hsa-miR-95-3p	1139.64	1.42765	0.693248	2.05937	0.0394589	0.226336	up
hsa-miR-652-5p	6.75944	1.8627	0.914102	2.03774	0.0415764	0.230226	up
hsa-miR-1908-5p	22.7302	2.54349	1.24971	2.03526	0.0418249	0.230226	up
hsa-miR-433-3p	206.574	2.40602	1.18434	2.03153	0.0422012	0.230226	up
hsa-miR-6866-5p	6.79996	1.653	0.814181	2.03026	0.04233	0.230226	up
hsa-miR-668-3p	11.5865	2.913	1.43865	2.02481	0.0428865	0.230226	up
hsa-miR-6743-3p	2.90016	2.5646	1.26744	2.02345	0.0430269	0.230226	up
hsa-miR-6840-5p	3.84279	2.64766	1.3214	2.00368	0.0451044	0.236057	up
hsa-miR-3620-3p	2.19539	3.71659	1.8609	1.9972	0.0458032	0.237977	up
hsa-miR-216b-3p	7.09513	3.18528	1.60092	1.98965	0.0466295	0.240527	up
hsa-miR-760	8.38201	1.78	0.907645	1.96112	0.0498655	0.251785	up
hsa-miR-4686	16.4677	-7.76357	1.02071	-7.60606	2.82571e-14	2.02603e-11	down
hsa-miR-124-5p	5.34801	-4.46474	1.20631	-3.70117	0.00021461	0.0256459	down
hsa-miR-199a-5p	5230.38	-1.93355	0.585849	-3.30043	0.000965366	0.0461445	down
hsa-miR-1468-5p	43.5727	-1.60453	0.500137	-3.20818	0.00133578	0.0581358	down
hsa-miR-6883-3p	1.70426	-3.83248	1.19656	-3.20291	0.00136045	NA	down
hsa-miR-483-5p	213.989	-3.54439	1.12533	-3.14963	0.00163477	0.0581358	down
hsa-miR-483-3p	2663.21	-3.40014	1.09147	-3.1152	0.0018382	0.0599086	down
hsa-miR-199b-3p	5799.7	-1.8446	0.619284	-2.9786	0.00289566	0.0635898	down
hsa-miR-199a-3p	11600.5	-1.84446	0.61934	-2.97811	0.00290035	0.0635898	down
hsa-miR-139-5p	1502.62	-1.93695	0.684182	-2.83105	0.00463955	0.0831639	down
hsa-miR-139-3p	198.953	-2.02888	0.757513	-2.67835	0.00739864	0.102804	down
hsa-miR-5589-3p	18.7777	-2.96665	1.12665	-2.63315	0.00845974	0.112326	down
hsa-miR-145-5p	4122.8	-1.47028	0.593799	-2.47606	0.013284	0.141017	down
hsa-miR-30c-2-3p	388.705	-1.28095	0.532995	-2.4033	0.0162479	0.14813	down
hsa-miR-378i	10.2861	-1.79916	0.750571	-2.39705	0.0165277	0.14813	down
hsa-miR-378d	313.552	-1.34975	0.566782	-2.38143	0.0172457	0.152656	down
hsa-miR-6503-5p	3.00181	-1.74018	0.743765	-2.33968	0.0193001	0.155485	down
hsa-miR-450a-2-3p	2.55508	-2.35961	1.04169	-2.26518	0.0235014	0.176081	down
hsa-miR-378a-5p	134.537	-1.81223	0.824614	-2.19767	0.0279727	0.194723	down
hsa-miR-378a-3p	32888.9	-1.2744	0.58169	-2.19086	0.028462	0.196224	down
hsa-miR-150-3p	52.7574	-1.63406	0.763933	-2.13901	0.0324346	0.210323	down
hsa-miR-6125	2.13301	-2.36831	1.12264	-2.10959	0.034894	0.212398	down
hsa-miR-30a-3p	2796.71	-1.22228	0.594962	-2.05439	0.0399384	0.226365	down
hsa-miR-1282	3.20772	-3.56761	1.73795	-2.05277	0.0400953	0.226365	down
hsa-miR-1225-3p	6.40538	-3.35112	1.6533	-2.02693	0.0426691	0.230226	down
hsa-miR-4679	1.60203	-3.46888	1.71382	-2.02405	0.0429645	NA	down
hsa-miR-10393-5p	4.03228	-1.93264	0.96112	-2.01082	0.0443444	0.235518	down
hsa-miR-10a-5p	21112.6	-1.27894	0.645715	-1.98066	0.0476298	0.243933	down

## Sheet: Table S5
baseMean	log2FoldChange	lfcSE	stat	pvalue	padj	sig
hsa-miR-302b-3p	26.0266	22.916	2.9612	7.73875	1.004e-14	9.1766e-12	up
hsa-miR-512-3p	8.57368	6.05829	1.64294	3.68747	0.000226495	0.029986	up
hsa-miR-592	44.8034	3.96118	1.22976	3.22109	0.00127703	0.0646027	up
hsa-miR-218-5p	708.877	2.22939	0.705518	3.15993	0.00157807	0.067851	up
hsa-miR-10a-3p	82.6998	2.15278	0.710537	3.02979	0.00244723	0.0909406	up
hsa-miR-199a-5p	9209.12	1.94654	0.656376	2.96559	0.00302099	0.097297	up
hsa-miR-10a-5p	45867.5	1.85162	0.637761	2.90331	0.00369237	0.108865	up
hsa-miR-1468-5p	77.938	1.68475	0.598919	2.81299	0.00490835	0.12125	up
hsa-miR-143-3p	99284.4	1.31663	0.477899	2.75504	0.00586856	0.122645	up
hsa-miR-135a-5p	150.374	2.88868	1.07123	2.69661	0.00700494	0.122645	up
hsa-miR-30c-2-3p	644.435	1.31432	0.505599	2.59954	0.00933489	0.132766	up
hsa-miR-3059-5p	1.6963	3.34156	1.28999	2.59038	0.00958703	0.132766	up
hsa-miR-548j-3p	2.97548	2.68393	1.04161	2.57671	0.00997462	0.133094	up
hsa-miR-552-5p	5.76383	3.34578	1.29974	2.57419	0.0100476	0.133094	up
hsa-miR-145-5p	6411.06	1.34426	0.529501	2.53874	0.0111254	0.140782	up
hsa-miR-217-3p	2.38237	2.77834	1.13273	2.45279	0.0141753	0.153069	up
hsa-miR-3133	9.70681	1.28915	0.530577	2.42972	0.0151106	0.153069	up
hsa-miR-145-3p	199.79	1.09601	0.468597	2.33892	0.0193395	0.17535	up
hsa-miR-302a-5p	81.0841	6.81098	2.92016	2.3324	0.0196796	0.17535	up
hsa-miR-216b-3p	46.6377	2.49383	1.06992	2.33087	0.0197604	0.17535	up
hsa-miR-526b-5p	3.74458	3.75599	1.62467	2.31184	0.0207864	0.177559	up
hsa-miR-5590-3p	3.81209	2.4355	1.08631	2.242	0.0249617	0.191862	up
hsa-miR-3117-3p	10.6144	2.25405	1.00903	2.23389	0.0254902	0.19415	up
hsa-miR-195-5p	446.428	1.31938	0.598409	2.20481	0.0274672	0.200967	up
hsa-miR-217-5p	1582.74	2.12536	0.965436	2.20145	0.0277044	0.200967	up
hsa-miR-509-3-5p	16.2968	2.40151	1.11753	2.14895	0.0316381	0.216187	up
hsa-miR-4775	2.80917	2.39444	1.11904	2.13973	0.032377	0.218372	up
hsa-miR-450b-5p	332.647	1.2197	0.572471	2.13059	0.033123	0.220981	up
hsa-miR-582-3p	454.598	1.25832	0.615233	2.04527	0.0408283	0.244876	up
hsa-miR-889-3p	178.181	1.58164	0.785413	2.01377	0.0440339	0.244876	up
hsa-miR-100-5p	94069.1	1.38769	0.696163	1.99335	0.0462236	0.251862	up
hsa-miR-190a-5p	14.8916	1.73365	0.870072	1.99254	0.0463118	0.251862	up
hsa-miR-941	34416.4	-2.5805	0.595141	-4.33594	1.45138e-05	0.0066328	down
hsa-miR-6777-3p	27.0819	-3.3165	0.825761	-4.01629	5.91215e-05	0.0180124	down
hsa-miR-1910-5p	2.36262	-4.25394	1.11655	-3.80991	0.000139018	0.029986	down
hsa-miR-6846-5p	3.19237	-4.83922	1.31429	-3.68201	0.000231402	0.029986	down
hsa-miR-3177-3p	13.057	-2.67076	0.726118	-3.67814	0.000234941	0.029986	down
hsa-miR-877-5p	102.395	-2.37793	0.651525	-3.64979	0.000262459	0.029986	down
hsa-miR-4742-3p	12.5234	-2.00282	0.555432	-3.60588	0.000311098	0.0315937	down
hsa-miR-10396b-5p	10.7305	-2.82527	0.834733	-3.38464	0.000712714	0.0646027	down
hsa-miR-760	9.88696	-2.36942	0.714739	-3.31508	0.000916162	0.0646027	down
hsa-miR-639	4.14042	-2.20482	0.666364	-3.30874	0.000937166	0.0646027	down
hsa-miR-744-5p	3405.05	-1.84224	0.558961	-3.29583	0.000981328	0.0646027	down
hsa-miR-7114-5p	5.20705	-3.79712	1.15582	-3.28522	0.00101901	0.0646027	down
hsa-miR-3187-3p	7.76639	-3.73231	1.14034	-3.27297	0.00106425	0.0646027	down
hsa-miR-3155b	4.68396	-3.05602	0.950565	-3.21495	0.00130468	0.0646027	down
hsa-miR-2277-5p	30.5166	-1.35597	0.422258	-3.21125	0.00132161	0.0646027	down
hsa-miR-4498	7.40887	-2.52764	0.78825	-3.20664	0.00134294	0.0646027	down
hsa-miR-6777-5p	7.72148	-2.27712	0.717848	-3.17215	0.00151317	0.067851	down
hsa-miR-433-3p	233.145	-2.97096	0.943186	-3.14992	0.00163318	0.067851	down
hsa-miR-937-3p	58.8409	-2.2646	0.732881	-3.09	0.00200158	0.0795411	down
hsa-miR-6880-3p	2.05648	-3.86361	1.28062	-3.01697	0.00255314	0.0909406	down
hsa-miR-1307-3p	6415.26	-1.72284	0.573283	-3.00522	0.00265387	0.0909406	down
hsa-miR-4787-3p	3.29025	-3.35465	1.11766	-3.00151	0.00268643	0.0909406	down
hsa-miR-1301-3p	485.589	-1.32413	0.447502	-2.95893	0.0030871	0.097297	down
hsa-miR-10401-5p	23.4433	-3.56528	1.22034	-2.92154	0.00348305	0.106117	down
hsa-miR-485-3p	151.158	-2.8971	1.00464	-2.88372	0.00393002	0.112251	down
hsa-miR-1292-5p	25.2202	-1.8512	0.64451	-2.87226	0.00407554	0.11288	down
hsa-miR-222-3p	3637.38	-1.44032	0.50436	-2.85573	0.00429386	0.115429	down
hsa-miR-1226-3p	44.0538	-2.52939	0.898699	-2.8145	0.00488538	0.12125	down
hsa-miR-485-5p	259.874	-2.91263	1.03512	-2.81382	0.00489568	0.12125	down
hsa-miR-18b-3p	2.0092	-4.27348	1.52878	-2.79536	0.00518425	0.122645	down
hsa-miR-221-3p	5187.82	-1.27707	0.458567	-2.78491	0.00535425	0.122645	down
hsa-miR-3127-3p	2.40229	-3.05717	1.10307	-2.77152	0.00557953	0.122645	down
hsa-miR-363-3p	470.728	-1.73861	0.627378	-2.77124	0.00558436	0.122645	down
hsa-miR-4754	1.54655	-3.61913	1.32527	-2.73085	0.00631705	0.122645	down
hsa-miR-320b	602.983	-1.37436	0.505033	-2.72134	0.00650182	0.122645	down
hsa-miR-6842-3p	59.6563	-1.25608	0.463524	-2.70985	0.0067314	0.122645	down
hsa-miR-3064-5p	10.1265	-1.31317	0.48552	-2.70467	0.00683718	0.122645	down
hsa-miR-1236-3p	5.58971	-3.62836	1.35054	-2.6866	0.00721838	0.122645	down
hsa-miR-323a-3p	367.322	-2.45297	0.917561	-2.67335	0.00750968	0.122645	down
hsa-miR-7702	2.74661	-2.76478	1.03718	-2.66566	0.00768375	0.122645	down
hsa-miR-6840-5p	4.8567	-2.82114	1.05899	-2.664	0.00772185	0.122645	down
hsa-let-7d-3p	7359.84	-2.32024	0.873609	-2.65593	0.00790907	0.122645	down
hsa-miR-675-3p	237.967	-2.95481	1.11453	-2.65118	0.00802118	0.122645	down
hsa-miR-1306-3p	2.81018	-2.72366	1.02821	-2.64893	0.00807478	0.122645	down
hsa-miR-328-3p	3411.31	-1.97233	0.74563	-2.64519	0.0081646	0.122645	down
hsa-miR-548x-3p	5.18482	-4.04723	1.5305	-2.64438	0.00818411	0.122645	down
hsa-miR-5587-3p	1.8996	-3.81796	1.44469	-2.64276	0.00822338	0.122645	down
hsa-miR-10401-3p	74.979	-2.26266	0.856333	-2.64227	0.0082353	0.122645	down
hsa-miR-191-3p	6.82526	-1.69118	0.640527	-2.64029	0.0082835	0.122645	down
hsa-miR-6849-3p	2.53407	-2.27696	0.862391	-2.64029	0.00828356	0.122645	down
hsa-miR-92b-5p	18.7544	-2.1071	0.798115	-2.6401	0.00828814	0.122645	down
hsa-miR-4664-3p	238.479	-1.92553	0.729694	-2.63882	0.0083195	0.122645	down
hsa-miR-4479	1.18172	-3.53248	1.34581	-2.6248	0.00866991	NA	down
hsa-miR-410-3p	27.2585	-2.55207	0.974358	-2.61923	0.00881273	0.127855	down
hsa-miR-3609	55.9081	-1.84995	0.713302	-2.5935	0.00950051	0.132766	down
hsa-miR-4646-5p	1.86244	-3.82875	1.4831	-2.58159	0.00983466	0.133094	down
hsa-miR-7155-3p	4.16814	-2.10627	0.824315	-2.55517	0.0106135	0.138582	down
hsa-miR-574-5p	436.103	-1.58321	0.620836	-2.55013	0.0107682	0.138621	down
hsa-miR-675-5p	132.905	-2.60707	1.02842	-2.53502	0.0112441	0.140782	down
hsa-miR-6819-3p	2.50347	-3.05242	1.21722	-2.5077	0.0121519	0.148656	down
hsa-miR-1180-3p	1232.38	-1.86745	0.745087	-2.50636	0.0121982	0.148656	down
hsa-miR-6843-3p	36.6119	-1.76658	0.707733	-2.49611	0.0125563	0.151006	down
hsa-miR-432-5p	126.916	-2.3032	0.928378	-2.48088	0.0131057	0.153001	down
hsa-miR-144-3p	7.77058	-2.14065	0.863848	-2.47804	0.0132107	0.153001	down
hsa-miR-1306-5p	151.561	-1.77248	0.715384	-2.47767	0.0132244	0.153001	down
hsa-miR-10396a-5p	8.91092	-2.24289	0.910298	-2.4639	0.0137433	0.153069	down
hsa-miR-501-5p	40.4425	-1.02977	0.418383	-2.4613	0.0138433	0.153069	down
hsa-let-7i-5p	107312	-1.28908	0.52555	-2.45282	0.0141741	0.153069	down
hsa-miR-877-3p	8.05167	-2.75145	1.12608	-2.44339	0.0145498	0.153069	down
hsa-miR-1915-3p	1.48754	-3.7724	1.54595	-2.44018	0.0146799	0.153069	down
hsa-miR-1343-3p	76.3186	-1.99916	0.819482	-2.43955	0.0147058	0.153069	down
hsa-miR-320c	70.1282	-1.4869	0.609925	-2.43785	0.014775	0.153069	down
hsa-miR-1914-5p	11.1784	-2.51679	1.03767	-2.42541	0.0152909	0.153069	down
hsa-miR-6747-3p	32.2844	-1.95569	0.806404	-2.4252	0.0152999	0.153069	down
hsa-miR-1296-5p	513.597	-1.80996	0.754351	-2.39936	0.0164238	0.161412	down
hsa-miR-6791-3p	1.21019	-3.17354	1.32348	-2.39788	0.0164902	NA	down
hsa-miR-6788-3p	51.0195	-2.41641	1.01107	-2.38994	0.0168509	0.163299	down
hsa-miR-3678-5p	1.78911	-2.31375	0.969194	-2.38729	0.0169731	0.163299	down
hsa-miR-6894-3p	10.1194	-1.72787	0.725454	-2.38178	0.0172293	0.164038	down
hsa-miR-6729-3p	1.75659	-4.19887	1.77093	-2.37099	0.0177403	0.167161	down
hsa-miR-6780b-3p	1.19342	-3.10833	1.31138	-2.37028	0.0177745	NA	down
hsa-miR-6786-3p	1.62531	-3.53015	1.49431	-2.36239	0.0181577	0.169348	down
hsa-miR-204-3p	4.02578	-2.5273	1.07733	-2.34589	0.0189815	0.175243	down
hsa-miR-589-5p	1165.17	-1.31588	0.563283	-2.3361	0.019486	0.17535	down
hsa-miR-6735-5p	7.6492	-1.93671	0.83584	-2.31708	0.0204994	0.177559	down
hsa-miR-6727-5p	2.54421	-2.53676	1.09602	-2.31452	0.0206391	0.177559	down
hsa-miR-6724-5p	24.7546	-1.62143	0.701073	-2.31279	0.0207344	0.177559	down
hsa-miR-431-3p	55.7865	-2.01267	0.874382	-2.30182	0.0213456	0.177692	down
hsa-miR-939-5p	12.4276	-1.54438	0.671148	-2.3011	0.0213859	0.177692	down
hsa-miR-323b-3p	109.108	-2.13196	0.928183	-2.29692	0.0216232	0.177692	down
hsa-miR-6877-5p	4.20256	-1.86366	0.813382	-2.29125	0.0219491	0.177692	down
hsa-miR-6816-3p	3.51048	-2.49326	1.08833	-2.29091	0.0219685	0.177692	down
hsa-miR-4286	43.2677	-1.80379	0.798535	-2.25887	0.0238914	0.190104	down
hsa-miR-3678-3p	1.78453	-2.2395	0.995846	-2.24884	0.0245225	0.191862	down
hsa-miR-4745-3p	1.98047	-2.96655	1.32047	-2.24659	0.0246661	0.191862	down
hsa-miR-501-3p	2410.52	-1.26291	0.563367	-2.24171	0.0249798	0.191862	down
hsa-miR-6879-3p	1.48418	-2.97819	1.33906	-2.22409	0.0261423	0.19727	down
hsa-miR-6741-3p	10.0559	-1.63291	0.735117	-2.22129	0.0263315	0.19727	down
hsa-miR-543	200.232	-2.01437	0.912178	-2.20831	0.0272224	0.200967	down
hsa-miR-1249-3p	191.182	-1.78938	0.812267	-2.20295	0.0275986	0.200967	down
hsa-miR-6500-3p	7.77971	-1.9432	0.886066	-2.19307	0.0283025	0.203689	down
hsa-miR-597-3p	5.84469	-1.97392	0.902602	-2.18692	0.0287487	0.204086	down
hsa-miR-1229-3p	44.0747	-2.04952	0.937502	-2.18615	0.0288043	0.204086	down
hsa-miR-92b-3p	1527.83	-1.74392	0.799598	-2.181	0.0291836	0.205183	down
hsa-miR-324-3p	114.968	-1.33578	0.619282	-2.15698	0.0310071	0.215104	down
hsa-miR-636	3.60279	-1.75291	0.812951	-2.15623	0.0310654	0.215104	down
hsa-miR-6789-3p	5.87637	-2.56297	1.19305	-2.14824	0.0316949	0.216187	down
hsa-miR-6743-3p	3.79476	-2.24928	1.05191	-2.13829	0.0324929	0.218372	down
hsa-miR-6735-3p	4.42834	-2.60714	1.22883	-2.12166	0.0338667	0.224305	down
hsa-miR-6827-5p	1.53856	-2.75523	1.30845	-2.10573	0.0352281	0.231644	down
hsa-miR-99b-5p	31183.7	-1.19097	0.56688	-2.10092	0.0356479	0.23273	down
hsa-miR-664b-5p	9.42705	-1.45815	0.696108	-2.09472	0.0361959	0.234632	down
hsa-miR-365b-5p	64.412	-1.18247	0.566958	-2.08564	0.0370109	0.23651	down
hsa-miR-2110	119.497	-1.00295	0.481166	-2.08442	0.0371216	0.23651	down
hsa-miR-99b-3p	615.545	-1.17867	0.565882	-2.08288	0.0372619	0.23651	down
hsa-miR-6780a-5p	1.21292	-2.60662	1.25168	-2.08251	0.0372963	NA	down
hsa-miR-1225-3p	1.55347	-3.44338	1.66548	-2.0675	0.0386869	0.241648	down
hsa-miR-4646-3p	23.6893	-1.78365	0.862867	-2.06713	0.0387223	0.241648	down
hsa-miR-33b-3p	7.02684	-1.40385	0.679811	-2.06506	0.0389174	0.241648	down
hsa-miR-4685-3p	12.8522	-1.78789	0.86672	-2.06283	0.0391289	0.241648	down
hsa-miR-4750-5p	3.11816	-2.22244	1.08419	-2.04987	0.0403774	0.244876	down
hsa-miR-3620-3p	2.96129	-2.84779	1.3896	-2.04936	0.0404274	0.244876	down
hsa-miR-185-3p	151.383	-1.01812	0.498313	-2.04312	0.0410403	0.244876	down
hsa-miR-612	1.71804	-2.24663	1.10002	-2.04236	0.0411158	0.244876	down
hsa-miR-197-3p	8403.48	-1.6867	0.82807	-2.03691	0.0416589	0.244876	down
hsa-miR-210-5p	132.16	-2.14566	1.05516	-2.03349	0.0420029	0.244876	down
hsa-miR-6875-3p	1.80542	-2.47409	1.21724	-2.03255	0.0420983	0.244876	down
hsa-miR-3173-5p	17.8279	-1.10455	0.544216	-2.02961	0.0423957	0.244876	down
hsa-miR-668-3p	14.4266	-2.14132	1.05601	-2.02775	0.042586	0.244876	down
hsa-miR-4638-5p	4.63609	-2.00919	0.991903	-2.02559	0.0428066	0.244876	down
hsa-miR-6756-3p	23.0913	-1.74115	0.861961	-2.01998	0.0433851	0.244876	down
hsa-miR-9983-3p	7.82073	-2.36328	1.17013	-2.01968	0.043417	0.244876	down
hsa-miR-6721-5p	8.34928	-2.05742	1.02013	-2.01683	0.0437136	0.244876	down
hsa-miR-6511b-3p	128.45	-1.79818	0.892157	-2.01554	0.0438479	0.244876	down
hsa-miR-6808-3p	10.2071	-2.47399	1.22954	-2.01213	0.0442063	0.244876	down
hsa-miR-3944-3p	22.3693	-1.38362	0.691923	-1.99967	0.045536	0.250722	down
hsa-miR-6757-5p	1.28059	-3.57584	1.78942	-1.99832	0.0456815	NA	down
hsa-miR-3615	1790.91	-1.36982	0.688284	-1.99019	0.0465698	0.251862	down

## Sheet: Table S6
baseMean	log2FoldChange	lfcSE	stat	pvalue	padj	sig
hsa-miR-199b-5p	682.1	2.03451	0.530702	3.83363	0.000126267	0.187128	up
hsa-miR-199a-5p	14747.9	1.18088	0.339605	3.47722	0.000506646	0.231072	up
hsa-miR-145-3p	231.243	1.51373	0.452283	3.34687	0.0008173	0.231072	up
hsa-miR-552-3p	34.6302	4.79806	1.4499	3.30923	0.000935514	0.231072	up
hsa-miR-552-5p	9.1507	3.59253	1.27086	2.82684	0.00470097	0.767525	up
hsa-miR-3199	6.53685	1.97121	0.712982	2.76474	0.00569688	0.767525	up
hsa-miR-23a-3p	6147.91	1.24208	0.458757	2.7075	0.00677923	0.837235	up
hsa-miR-10a-3p	80.0809	1.10632	0.433644	2.55123	0.0107345	0.984981	up
hsa-miR-26a-5p	187432	1.09128	0.430771	2.53332	0.0112987	0.984981	up
hsa-miR-887-5p	2.19722	3.05759	1.23989	2.46601	0.0136627	0.998354	up
hsa-miR-29c-3p	59.847	1.46814	0.600317	2.44561	0.0144605	0.998354	up
hsa-miR-21-3p	163.898	1.55801	0.665522	2.34104	0.0192302	0.998354	up
hsa-miR-6770-3p	1.63541	3.11409	1.33397	2.33445	0.0195722	0.998354	up
hsa-miR-29a-3p	2531.45	1.03403	0.448847	2.30374	0.0212372	0.998354	up
hsa-miR-195-5p	357.99	1.17948	0.513578	2.2966	0.0216416	0.998354	up
hsa-miR-324-5p	21.3277	1.34935	0.59621	2.26322	0.0236223	0.998354	up
hsa-miR-31-5p	4.82481	1.74426	0.793707	2.19761	0.0279772	0.998354	up
hsa-miR-154-5p	8.03894	1.70287	0.779417	2.1848	0.0289036	0.998354	up
hsa-miR-223-3p	206.171	1.25042	0.574813	2.17535	0.0296039	0.998354	up
hsa-miR-26a-2-3p	12.0757	2.0412	0.942194	2.16644	0.0302778	0.998354	up
hsa-miR-1255a	2.04949	2.65971	1.27321	2.08898	0.0367091	0.998354	up
hsa-miR-138-5p	5.78699	1.82678	0.905536	2.01735	0.0436595	0.998354	up
hsa-let-7i-3p	7.89851	1.34814	0.670192	2.01158	0.0442644	0.998354	up
hsa-miR-1-3p	1436.4	1.20038	0.603143	1.99022	0.0465671	0.998354	up
hsa-miR-4686	24.2028	-1.74057	0.512442	-3.39662	0.000682246	0.231072	down
hsa-miR-10395-5p	61.1476	-2.1302	0.63588	-3.35	0.000808117	0.231072	down
hsa-miR-6724-5p	32.4902	-2.4258	0.745542	-3.25374	0.00113895	0.241131	down
hsa-miR-210-3p	469.591	-1.04319	0.363777	-2.86767	0.00413511	0.766029	down
hsa-miR-6516-3p	7.59052	-2.37371	0.852945	-2.78296	0.00538651	0.767525	down
hsa-miR-4695-5p	2.78438	-3.1075	1.17313	-2.6489	0.00807538	0.920594	down
hsa-miR-10396a-5p	6.65795	-2.38157	0.913129	-2.60814	0.00910347	0.959176	down
hsa-miR-27a-5p	389.446	-1.87594	0.725409	-2.58605	0.00970826	0.959176	down
hsa-miR-6777-3p	14.4353	-2.02119	0.815268	-2.47918	0.0131686	0.998354	down
hsa-miR-6843-3p	21.3409	-1.22881	0.52274	-2.3507	0.018738	0.998354	down
hsa-miR-885-3p	346.935	-1.37537	0.594824	-2.31223	0.0207653	0.998354	down
hsa-miR-365b-5p	41.6512	-1.41448	0.623588	-2.26829	0.0233114	0.998354	down
hsa-miR-331-5p	17.6453	-1.0446	0.465996	-2.24164	0.0249845	0.998354	down
hsa-miR-365a-5p	236.706	-1.37174	0.631708	-2.17148	0.029895	0.998354	down
hsa-miR-5589-5p	62.1492	-1.22502	0.564972	-2.16828	0.0301377	0.998354	down
hsa-miR-193b-5p	165.067	-1.32284	0.625428	-2.11509	0.0344223	0.998354	down
hsa-miR-10396b-5p	5.58884	-1.90803	0.905311	-2.10759	0.0350665	0.998354	down
hsa-miR-1229-3p	7.31672	-2.15424	1.03582	-2.07975	0.0375485	0.998354	down
hsa-miR-92a-1-5p	11.9846	-1.20176	0.598721	-2.00722	0.0447267	0.998354	down
hsa-miR-1228-5p	1.9082	-2.8679	1.43812	-1.9942	0.04613	0.998354	down
hsa-miR-1303	24.2659	-1.15173	0.58626	-1.96454	0.0494671	0.998354	down

## Sheet: Table S7
BCL2L11
CDKN1B
AGPAT3
LYSMD1
TSPAN9
SSRP1
TNFAIP1
EPM2AIP1
COIL
SLC1A5
UBA2
SON
GAPDH
NACA
BNIP2
C17orf51
SRRM2
POLR2A
SLC25A1
DNAJC30
PCMTD1
STK16
PRRC2C
RPS2
ATP7B
PAIP2
KLHL8
AIPL1
FCER1G
CCND1
APPL1
SMIM13
HSPA1B
GINS4
ANKIB1
EIF1
HIST2H2AA3
TMBIM6
STMN1
IAPP
ATP10D
MDM2
CCDC115
HSPA6
ZNRF3
ZC3H11A
ZBTB8B
TMED5
SHOC2
PTPN14
PLXND1
NIN
MCL1
DYRK3
CDC5L
BHLHB9
ANKRD11
KHSRP
EXT2
FAM199X
HAND2
SRCIN1
CASKIN1
CTRC
SNTN
PLCG2
GIGYF1
GATA6
SOD2
ASGR2
RSBN1
PURA
CDKL1
CUL2
PALM2-AKAP2
RRP7A
LRP6
CYP4F11
TNFSF9
F8A2
OTUD6A
C1orf35
NNT
PHC3
DPY19L3
ZNF772
NRL
ZNF566
DCDC2
CSNK2A1
EIF3H
DDX3X
IFNGR1
SPARC
KIF23
SPCS3
RUFY2
RHOC
SRSF2
SKI
SVIP
ZNF322P1
GRASP
VAV3
APLN
HS6ST3
SERPINA4
KLHL12
POU2F3
DDX19B
CABP4
PTDSS1
PNPT1
ZNF573
LETM2
PRSS38
CAPZA2
LIPG
ZBTB21
WDR26
SLC43A2
PXMP4
NFATC2IP
FBXO44
FAM86C1
DHTKD1
SMYD4
TNFRSF12A
A1CF
SPPL3
SCIMP
GINS2
BRMS1L
LRRC58
ZNF578
FAM151B
ZNF574
WNK1
SEMA4D
PTPN4
FPGS
FAM107A
ADAP2
TMBIM4
FPR1
PHKG2
MUC17
UNC13A
SMAD7
PTGS2
BARX2
TOR2A
RBM20
C17orf75
AGO2
LMNB2
LDHA
ING4
DUSP14
SUPT7L
ILF3
FBRS
OR2A4
NOL10
CRCP
IRAK2
LPIN3
CKS1B
GNAI3
FOXL2NB
CD44
CES1
KLF9
PRRC2B
TNRC18
LIFR
TRPC4AP
CTNNBL1
IRAK1
KMT2D
FAM122B
SRP9
GOLM1
PRCC
WDR45B
SYMPK
IP6K1
FKBP4
PARK7
HUWE1
CXXC5
RPS9
RPL12
FAM126B
NFYC
STEAP2
DUSP5
IGF2BP1
FOXN2
TMA16
USP6NL
KPNA2
FGF2
YIPF6
CLDN12
BZW1
SYNCRIP
BAZ2A
MET
BMF
ARHGEF3
EIF2A
FARSA
TJP3
HES4
THEM6
RPRM
RFT1
RPL22
MYBL1
MTMR4
EPHB2
ATXN7L3
HES7
BARHL1
CTDNEP1
MFI2
CSRP1
SLC12A7
PAGR1
RRN3
CEP19
ZSCAN25
SRPK1
ELOVL5
ZNF587
TRIM2
C12orf49
ZIC5
GOLGA8J
AMER1
ZNF665
DYNAP
RBM4B
IRGQ
FAM212B
ZNF584
HSPA4L
CLPP
GPR182
MTPAP
AACS
SCML2
KCTD10
COLEC10
MB21D1
PIGR
TVP23C
TNRC18P2
LHFPL2
SLC35E2
CEBPG
DMD
ZNF780A
IL1RAPL1
FAM69C
BTN3A2
CYLC2
SPN
ITGA11
VAMP4
SYT2
WDR53
SUB1
RIOK3
ZNF682
ACSM2B
QTRT1
OCIAD2
BDP1
C6orf89
RAPGEF1
FAHD1
WIZ
LATS1
ABI2
EPB41
ENTPD1
KRT74
NAGK
FADS1
PPP1R16B
ZDHHC5
XKR4
OTUD7B
BMPR1A
SLC7A6OS
CNNM2
LIMS1
POLM
FOLR1
C20orf144
DTD2
LRFN1
LRRC40
MICA
GXYLT2
AS3MT
ALDH1A3
SRCAP
IGF2
SRSF10
DHODH
BBS2
ZNF598
ZFP64
ZNF281
SRF
CDKN1A
TMOD3
MAPK7
IKBKB
POU5F1
NCOR2
CPEB4
MAP3K11
SERPINE1
SOST
TMEM54
NEDD9
EPHA4
ERBB2
F11R
NIPSNAP1
SSH1
COL4A1
RBM17
THUMPD1
SSR1
BTAF1
KXD1
NCSTN
TAF15
UBN2
MARS
MED12
OCRL
CBX3
TEX264
H2AFY
ARPP19
DOLK
CUL5
KLF5
VLDLR
TNKS2
CEP55
EFNA1
C1orf21
GDF11
RAB5B
VPS4A
SOWAHC
SLC25A36
MBNL1
TGFBR2
RAPGEF2
CD2AP
EN2
ZFHX4
ZFYVE9
RGMB
SCAMP5
DCTN5
CAPZA1
TXNIP
GLCE
RBPJ
POLR3K
ELK4
CNEP1R1
GPATCH8
GABPA
B3GNT2
CENPK
ARHGAP12
CGNL1
SLC6A4
RAP1B
ZNF827
TOP2A
RUNX3
RNMT
PRKDC
POLR1A
PITRM1
MYO1D
MAP2K3
MYORG
INTS1
HSPG2
GAB2
RIPOR1
COX15
SNHG15
TSPOAP1
SSH2
SLC30A10
MED21
P2RY10
TSR1
FGD4
POTED
TMEM189
RNF111
PISD
NEK7
KANSL1
IPPK
FAM107B
ARL10
APOL6
LAPTM4A
UTP4
TUBB2A
SUCO
SRPRA
MTRNR2L8
KIF5B
CDC37L1
ATG9A
ZNF154
VHL
YTHDC1
TMEM245
FIGN
BCL2L13
KIF14
BTLA
ATAD5
CRISPLD2
ZNF703
DNAH17
ZNF366
PLA2G12A
MRPS10
ZNF70
SLC24A2
RAB11B
BUB1
MGARP
SPIN4
HADHB
SALL3
MED13
KCNJ8
FAM13B
ESYT2
CCSAP
GPC4
CBX4
CSDE1
ZNF275
LCLAT1
DAZAP1
CLIP4
CDK17
SLC29A1
UBE2H
TCF7L2
TAF13
MTF2
TPM4
ZNF611
NOLC1
PPWD1
MKL2
KCNB1
CCDC6
CLEC2D
PKNOX1
ZRANB1
OAS3
KIF5C
MED24
CLOCK
KIAA1210
SH3KBP1
HBS1L
PAPD7
FEM1A
DDX51
SLCO3A1
NMNAT2
PPP2R5E
PLSCR1
BID
OSBPL10
XIAP
LRRC9
PPIL2
EMC1
GOLIM4
MRPS15
IREB2
LILRA2
SLC26A2
RPS6KA5
2024-03-06
FAM234B
ANGPT4
POU2F2
MAP3K2
THAP5
ZNF785
LRRD1
AZF1
KIAA1328
IPP
FLOT2
STX4
ZYG11A
ZNF394
TCEA1
RPP25
MYO1B
ABHD18
MTMR9
TIMM50
PPP1R3D
LIX1L
TBC1D21
SYT13
SMAD5
TFRC
TRAF1
TRIM66
FAM46A
TLE4
SLC9A1
REXO1
HK2
AKT2
HIF1A
RAB3IP
HNRNPU
ZNF560
MLLT1
SLC16A1
CCSER2
NCLN
DPP9
TRAPPC2B
MRPL50
PPIA
PXK
PTPRB
HIST1H2BG
PIGM
TAT
EPB42
DFFA
DR1
FANCF
MYO6
NUP93
HOXA1
NFE2L1
SP1
VEGFA
NACC1
BCL2
FSCN1
ROBO2
EIF4E
ATM
ROBO1
BMPR2
SFRP2
MBD1
CCNE1
FBXO28
TMEM9B
MMP13
AGPAT5
PUM2
OMA1
RBM12B
SLC7A2
ABCB7
CNTLN
KCTD11
MTR
PPP1R12A
ZNF592
FAM168A
PSMD13
NPTX1
GNA13
QSER1
C21orf91
RPL19
ORMDL1
HIST2H4B
PAPSS1
SMAD3
SOX9
TRUB1
ULK1
CCND2
FOXJ2
SNTB2
ACTN4
RAB22A
NUPL2
USP42
RAD23B
ZBTB43
MPZL1
BTG2
PEX13
HBP1
KMT2A
RPRD2
ZNF805
SNRPB2
RAB10
TP53INP1
XRRA1
PPP1R15B
SRPRB
TRIM8
SPRED1
TMEM33
SGMS2
HNF4A
YTHDF1
WARS
RBM5
QRICH1
PTP4A1
POM121
PKM
NSF
KDM6A
HEATR1
GNB1
FYCO1
FN1
FAM65A
DGKZ
CUX1
CHKB
CARD11
ASAP2
ANKRD52
CDH6
ANKRD26
FEM1C
PRLR
PGLS
SGIP1
SUMF2
HAVCR2
ZNF317
PTPRJ
NAA25
EML4
CPSF7
BLCAP
APH1A
XYLB
GLRA3
SOX4
DNAJA1
L2HGDH
RIMS3
PHKA1
MSANTD4
HNRNPR
CCNE2
HMGB1
HIST1H2BF
CCDC149
SEZ6L
FXYD5
MED18
SLC25A32
QSOX1
IGF1
FHL2
CTC1
CNKSR3
SMPDL3B
WASF3
REST
NAV1
MAP3K9
ETNK1
CABLES1
ACSS3
CC2D2A
RALGAPB
ANXA5
SH3GLB1
SAMD8
PRKAA1
PPP6R1
POC1B-GALNT4
KLHL21
DEGS1
IGFBP5
GNG12
ZFP1
YY1
NOTCH2NL
BOD1
SLFN13
GABBR2
ZNF383
C1orf27
SLC25A4
RWDD1
XRCC2
XKR6
PPAPDC1A
ACAA2
MEF2C
FAM117B
UNC93A
ZSCAN29
SNX24
CTNNA3
VDR
CTNS
ZMAT4
SERPINC1
PCYOX1
NOTCH2
DIP2C
CPM
CRIPT
ADK
RNF24
FSD2
PRPF38A
COX6B1
CARD8
DNAJB13
PDHB
ISCA2
LINC00632
ZNF347
AQP3
GNB5
APOC3
ZNF654
ZMAT3
UGT8
SLC35F5
RNF19B
NFYA
CRAMP1L
CCDC30
SLCO1B3
CASP10

## Sheet: Table S8
Genes	p-value
LYSMD1	0.049
SSRP1	0.0052
COIL	0.011
SLC1A5	4.8e−05
GAPDH	2.1e−05
PAIP2	0.0075
HSPA1B	0.038
STMN1	0.0011
TMED5	0.023
SRSF2	3e−04
APLN	0.0076
INTS1	0.0074
SNHG15	0.0093
MED21	0.042
TMEM189	0.0048
KANSL1	0.022
TUBB2A	0.0053
SUCO	0.035
KIF5B	0.047
ATG9A	0.00074
VHL	0.038
FIGN	0.032
KIF14	0.0052
ATAD5	0.004
MRPS10	0.024
BUB1	0.001
SPIN4	0.019
KCNJ8	0.048
CCSAP	0.0085
CSDE1	0.042
DAZAP1	0.0091
CDK17	0.046
TAF13	0.025
MTF2	0.0026
PPWD1	0.0025
CCDC6	0.0072
PKNOX1	0.0036
MED24	0.019
PPP2R5E	0.013
PPIL2	0.0067
EMC1	0.012
MRPS15	0.00035
ANGPT4	0.0075
ZNF785	0.02
KIAA1328	0.046
IPP	0.0038
STX4	0.022
RPP25	0.008
MTMR9	0.04
LIX1L	0.038
TFRC	0.037
SLC9A1	0.019
HK2	0.026
RAB3IP	0.0084
HNRNPU	0.028
MRPL50	0.032
PPIA	0.0012
PXK	0.036
PTPRB	0.041
TAT	0.0067
DR1	0.0017
FANCF	0.0089
NUP93	0.0019
SP1	0.03
VEGFA	0.014
EIF4E	0.033
ROBO1	0.014
CCNE1	0.002
AGPAT5	0.0011
PUM2	0.012
SLC7A2	0.026
PPP1R12A	0.018
FAM168A	0.013
PSMD13	0.00028
QSER1	0.02
RPL19	0.0078
ORMDL1	0.029
PAPSS1	0.033
SMAD3	0.039
RAB22A	0.023
MPZL1	0.003
PEX13	0.0064
SNRPB2	0.00059
RAB10	0.0034
SRPRB	0.036
SPRED1	0.025
YTHDF1	0.0013
RBM5	0.002
PKM	0.0015
KDM6A	0.0032
HEATR1	0.043
ANKRD52	0.0036
ANKRD26	0.0012
ZNF317	0.041
NAA25	0.026
EML4	0.027
CPSF7	0.019
SOX4	0.0066
HNRNPR	0.0016
CCNE2	0.0072
CCDC149	0.0062
IGF1	0.018
REST	0.042
MAP3K9	0.0018
ETNK1	0.012
CABLES1	0.035
BHLHB9	0.045
ANKRD11	0.0011
EXT2	0.035
GIGYF1	0.01
ASGR2	0.018
RRP7A	0.045
CSNK2A1	0.011
EIF3H	0.047
DDX3X	0.033
KIF23	0.01
SPCS3	0.0088
RUFY2	0.015
APLN	0.0076
SERPINA4	0.048
CABP4	0.0038
FAM86C1	0.00093
TNFRSF12A	0.015
SPPL3	0.0033
GINS2	0.015
BRMS1L	0.0043
WNK1	0.047
FAM107A	0.038
C17orf75	0.0015
AGO2	0.021
LMNB2	0.012
LDHA	0.0071
DUSP14	0.0017
SUPT7L	0.0014
ILF3	0.0086
FBRS	0.035
NOL10	0.0015
CKS1B	0.002
GNAI3	0.00055
KLF9	0.027
TRPC4AP	2.5e-05
IRAK1	0.0042
WDR45B	0.0062
SYMPK	0.0028
IP6K1	0.02
FKBP4	8.5e−05
RPS9	0.045
RPL12	0.026
NFYC	0.017
KPNA2	5.7e−05
BMF	0.016
EIF2A	0.026
HES4	0.034
MYBL1	0.039
SLC12A7	0.007
PAGR1	0.0035
CEP19	0.01
SRPK1	0.024
C12orf49	0.0021
RBM4B	0.042
IRGQ	0.046
FAM212B	0.026
MTPAP	0.011
AACS	0.027
SCML2	1.4e−05
KCTD10	0.031
COLEC10	0.014
LHFPL2	0.00084
WDR53	0.00089
SUB1	0.0013
ZNF682	0.043
ABI2	0.03
EPB41	0.043
NAGK	0.035
FADS1	0.022
ZDHHC5	0.045
OTUD7B	0.014
SLC7A6OS	0.0045
LIMS1	0.031
FOLR1	0.013
DTD2	0.037
IGF2	0.041
SRSF10	0.0079
ZNF598	0.05
ZFP64	0.0048
MAPK7	0.0012
POU5F1	0.048
MAP3K11	0.048
SERPINE1	0.027
TMEM54	0.03
RBM17	0.00098
KXD1	0.032
NCSTN	0.035
MARS	0.0038
CBX3	0.00046
H2AFY	0.00071
CEP55	0.00033
RAB5B	0.035
CD2AP	0.018
DCTN5	0.013
CAPZA1	0.05
RBPJ	0.027
CNEP1R1	0.03
CENPK	0.00099
RAP1B	0.005
TOP2A	0.0028
RNMT	0.0084
PRKDC	0.0094
INTS1	0.0074
ANXA5	0.00077
SH3GLB1	0.00021
SAMD8	0.018
PPP6R1	0.0071
DEGS1	0.011
BOD1	0.00085
GABBR2	0.044
RWDD1	0.02
XRCC2	0.0018
FAM117B	0.05
SNX24	0.01
CTNNA3	0.0082
CRIPT	0.001
RNF24	0.00042
DNAJB13	0.0011
ISCA2	0.025
APOC3	0.0026
RNF19B	0.014
CCDC30	0.043

## Sheet: Table S9
baseMean	log2FoldChange	lfcSE	stat	pvalue	padj	sig
ENSG00000253898	1477.92	14.0509	1.95229	7.19715	6.14849e-13	2.24881e-09	up
ENSG00000225546	61.3995	9.46236	1.44223	6.56095	5.34668e-11	1.3037e-07	up
ENSG00000224271	46.9602	9.07338	1.45147	6.25116	4.07413e-10	7.45057e-07	up
ENSG00000253877	116.198	10.3821	1.75356	5.9206	3.20777e-09	4.69296e-06	up
ENSG00000290522	42.4763	8.9254	1.56882	5.68923	1.27612e-08	1.55581e-05	up
ENSG00000253553	45.1376	9.01913	1.65367	5.454	4.92499e-08	5.14661e-05	up
ENSG00000205628	39.798	8.83727	1.6304	5.42031	5.94966e-08	5.44022e-05	up
ENSG00000249790	378.01	6.80821	1.28869	5.28304	1.2706e-07	0.000103272	up
ENSG00000286448	44.4767	4.60719	0.917705	5.02034	5.1581e-07	0.000377315	up
ENSG00000233985	32.2553	5.84898	1.1927	4.90396	9.39225e-07	0.000624584	up
ENSG00000232310	145.643	6.1022	1.2782	4.77405	1.8056e-06	0.00102372	up
ENSG00000206195	208.749	3.44083	0.720967	4.77252	1.81933e-06	0.00102372	up
ENSG00000259786	11.256	7.00506	1.4928	4.69257	2.69792e-06	0.00140966	up
ENSG00000287064	561.571	9.19742	1.96858	4.67212	2.98109e-06	0.00145378	up
ENSG00000261058	10.2538	6.87063	1.522	4.51421	6.35545e-06	0.00290563	up
ENSG00000255794	32.6088	8.55021	1.92702	4.43702	9.12129e-06	0.0037691	up
ENSG00000259867	50.6584	6.66511	1.50927	4.41613	1.00486e-05	0.0038687	up
ENSG00000226702	9.49504	6.77538	1.55067	4.36931	1.24641e-05	0.00455873	up
ENSG00000290845	10.1835	6.86404	1.59196	4.31169	1.62012e-05	0.00540682	up
ENSG00000285940	8.47101	6.61021	1.53338	4.31087	1.62611e-05	0.00540682	up
ENSG00000250453	11.0538	6.97505	1.63748	4.25962	2.04774e-05	0.00651269	up
ENSG00000224122	11.7055	7.05881	1.67346	4.2181	2.46367e-05	0.00750906	up
ENSG00000248319	29.9147	8.42048	2.00152	4.20705	2.58725e-05	0.00757031	up
ENSG00000285513	245.418	6.92305	1.65011	4.1955	2.72266e-05	0.00766011	up
ENSG00000291065	50.9351	4.09279	0.980638	4.1736	2.99822e-05	0.00812296	up
ENSG00000263711	39.0241	8.80853	2.12667	4.14192	3.44403e-05	0.00873197	up
ENSG00000285958	68.7253	7.86658	1.8998	4.14075	3.46175e-05	0.00873197	up
ENSG00000227487	45.7414	5.25823	1.30089	4.04203	5.299e-05	0.0129207	up
ENSG00000227043	29.9764	7.69309	1.95769	3.92968	8.50576e-05	0.0198129	up
ENSG00000287048	6.42061	6.20137	1.5799	3.92516	8.66729e-05	0.0198129	up
ENSG00000278385	18.7375	3.51297	0.922999	3.80604	0.000141208	0.0297032	up
ENSG00000249345	12.0884	5.54793	1.45828	3.80445	0.000142121	0.0297032	up
ENSG00000256151	15.837	6.77167	1.7886	3.78602	0.000153079	0.0311047	up
ENSG00000236507	13.0155	7.21991	1.92501	3.75058	0.000176423	0.0348793	up
ENSG00000286769	18.6901	7.01962	1.89649	3.70138	0.000214428	0.040219	up
ENSG00000233922	49.2963	5.86146	1.59901	3.66567	0.00024669	0.0451135	up
ENSG00000285224	25.0566	4.48238	1.22636	3.65503	0.000257149	0.0458791	up
ENSG00000205562	35.1265	5.72384	1.57537	3.63333	0.000279785	0.0487291	up
ENSG00000251199	17.2663	4.93881	1.37686	3.587	0.00033451	0.0569056	up
ENSG00000261241	11.2376	7.00597	1.9809	3.53677	0.000405058	0.0665022	up
ENSG00000253666	27.4746	4.6587	1.3182	3.53414	0.000409105	0.0665022	up
ENSG00000288100	200.63	2.46269	0.706216	3.48715	0.000488189	0.0776327	up
ENSG00000257185	10.6219	6.93395	2.03169	3.4129	0.00064276	0.0955036	up
ENSG00000250564	10.6578	6.18625	1.81464	3.40907	0.000651848	0.0955036	up
ENSG00000214381	12.8187	7.20327	2.11485	3.40605	0.000659105	0.0955036	up
ENSG00000254101	24.4863	5.09548	1.49723	3.40327	0.000665849	0.0955036	up
ENSG00000229131	6.6286	6.22944	1.83724	3.39065	0.00069726	0.0980857	up
ENSG00000283769	10.3178	6.87899	2.054	3.34906	0.000810852	0.111913	up
ENSG00000273840	24.0453	8.10581	2.44453	3.3159	0.000913473	0.121492	up
ENSG00000240405	21.2144	7.92955	2.4172	3.28047	0.00103634	0.130086	up
ENSG00000228275	59.7712	2.84359	0.86736	3.27844	0.00104382	0.130086	up
ENSG00000250634	21.3435	3.49308	1.07353	3.25384	0.00113855	0.137254	up
ENSG00000288552	8.21833	6.56717	2.01921	3.25235	0.00114456	0.137254	up
ENSG00000258754	10.5062	6.9123	2.13072	3.24412	0.00117814	0.138548	up
ENSG00000249923	10.7751	6.94052	2.14945	3.22898	0.00124234	0.139811	up
ENSG00000227082	22.5677	4.5853	1.43191	3.20223	0.00136366	0.151139	up
ENSG00000242391	16.1037	5.51042	1.72587	3.19284	0.00140881	0.153813	up
ENSG00000215196	10.7571	6.94954	2.18156	3.18559	0.00144458	0.155399	up
ENSG00000233515	8.74556	5.28112	1.6643	3.17318	0.0015078	0.158091	up
ENSG00000286471	16.7872	7.58815	2.40671	3.15291	0.00161649	0.164231	up
ENSG00000168746	10.9053	4.82185	1.5484	3.11408	0.00184517	0.175291	up
ENSG00000276012	31.2155	4.15833	1.33945	3.1045	0.00190603	0.178751	up
ENSG00000249803	8.011	6.52407	2.10451	3.10004	0.00193494	0.179165	up
ENSG00000235743	9.0556	5.95899	1.93127	3.08553	0.00203193	0.185794	up
ENSG00000268388	7.20966	6.36194	2.07198	3.07046	0.0021373	0.193017	up
ENSG00000279082	31.3119	4.38538	1.43232	3.06174	0.00220053	0.196303	up
ENSG00000232624	20.4411	4.22748	1.3885	3.04464	0.00232958	0.200481	up
ENSG00000251129	83.8982	5.74139	1.89167	3.03509	0.00240461	0.202002	up
ENSG00000291105	23.0247	4.162	1.37494	3.02704	0.00246961	0.20298	up
ENSG00000230991	9.00768	6.69201	2.21362	3.02311	0.00250192	0.203351	up
ENSG00000272727	13.6743	7.29018	2.4339	2.99526	0.00274207	0.217454	up
ENSG00000291276	10.0529	5.44703	1.82859	2.97881	0.00289372	0.218222	up
ENSG00000203930	12.1043	7.12087	2.40841	2.95667	0.00310984	0.232127	up
ENSG00000290344	7.69341	6.46524	2.18941	2.95296	0.00314743	0.23256	up
ENSG00000266976	173.468	4.33629	1.47275	2.94435	0.00323636	0.23674	up
ENSG00000290415	8.47175	3.44255	1.17297	2.9349	0.00333654	0.237802	up
ENSG00000235726	38.8009	3.06017	1.04389	2.93151	0.00337322	0.237802	up
ENSG00000228055	7.58086	6.43788	2.19663	2.9308	0.00338092	0.237802	up
ENSG00000232560	14.7387	5.57301	1.90712	2.92222	0.00347546	0.242124	up
ENSG00000281261	108.934	5.42275	1.86302	2.91073	0.0036059	0.248841	up
ENSG00000285822	7.3855	6.4098	2.22081	2.88624	0.00389869	0.264064	up
ENSG00000230563	3.14817	5.18468	1.80013	2.88017	0.00397462	0.266737	up
ENSG00000230333	28.942	3.10783	1.0897	2.85202	0.00434422	0.28415	up
ENSG00000229672	5.0951	5.86508	2.06101	2.84573	0.00443091	0.28415	up
ENSG00000223991	40.6699	5.21529	1.83713	2.83883	0.00452795	0.28415	up
ENSG00000262619	8.05238	5.12998	1.80767	2.83789	0.00454124	0.28415	up
ENSG00000291249	17.503	3.97883	1.40586	2.83018	0.0046522	0.28415	up
ENSG00000234942	5.75308	6.05033	2.13882	2.82881	0.0046721	0.28415	up
ENSG00000262873	10.678	4.88658	1.72861	2.82689	0.00470022	0.28415	up
ENSG00000231933	11.8553	6.35929	2.28334	2.78509	0.00535136	0.315473	up
ENSG00000254894	247.474	1.96409	0.70582	2.7827	0.00539086	0.315473	up
ENSG00000233237	169.799	2.23098	0.802482	2.7801	0.00543418	0.315484	up
ENSG00000260978	6.10726	3.38807	1.22348	2.7692	0.00561949	0.316204	up
ENSG00000248458	5.67089	6.01956	2.18851	2.75052	0.00595003	0.324809	up
ENSG00000237372	9.68253	3.19555	1.17054	2.72998	0.00633391	0.340681	up
ENSG00000251629	11.1784	3.44267	1.26536	2.7207	0.00651437	0.346287	up
ENSG00000253339	20.04	4.32012	1.59589	2.70704	0.00678867	0.349992	up
ENSG00000273305	17.2124	2.27692	0.842659	2.70206	0.00689104	0.352503	up
ENSG00000283684	8.37697	5.17051	1.91587	2.69878	0.00695936	0.353526	up
ENSG00000236377	46.7768	1.77125	0.658873	2.68831	0.00718149	0.359812	up
ENSG00000289121	3.77022	4.682	1.74329	2.68572	0.00723733	0.360143	up
ENSG00000237609	5.21905	4.50998	1.68343	2.67904	0.00738341	0.361424	up
ENSG00000290487	26.6238	2.33436	0.879636	2.65377	0.00795971	0.373239	up
ENSG00000237590	7.65175	6.46316	2.44672	2.64157	0.00825233	0.375525	up
ENSG00000239906	3.77226	4.68912	1.77604	2.64021	0.00828544	0.375525	up
ENSG00000290523	18.3025	6.01352	2.27876	2.63894	0.00831648	0.375525	up
ENSG00000253363	6.68199	4.6053	1.75764	2.62016	0.00878884	0.389754	up
ENSG00000231170	44.7357	2.01202	0.772564	2.60434	0.00920502	0.39843	up
ENSG00000259434	4.34481	5.64141	2.18387	2.58322	0.00978828	0.416287	up
ENSG00000233154	13.2828	3.11282	1.2065	2.58004	0.00987886	0.41771	up
ENSG00000240086	37.6742	5.17953	2.01082	2.57583	0.00999989	0.420398	up
ENSG00000249352	7.97043	3.38568	1.31588	2.57294	0.010084	0.421511	up
ENSG00000289631	5.63544	4.00403	1.56096	2.5651	0.0103146	0.4287	up
ENSG00000268555	7.03603	6.34272	2.49226	2.54497	0.0109287	0.44678	up
ENSG00000287534	8.57888	4.40156	1.7296	2.54484	0.0109328	0.44678	up
ENSG00000251574	3.58359	5.37433	2.11421	2.54201	0.0110217	0.44753	up
ENSG00000275830	14.498	5.1256	2.02104	2.53613	0.0112087	0.447794	up
ENSG00000237990	5.27787	5.90265	2.32836	2.53511	0.011241	0.447794	up
ENSG00000289138	50.4081	2.17168	0.856879	2.53441	0.0112637	0.447794	up
ENSG00000228577	9.83865	4.64649	1.83642	2.5302	0.0113999	0.448101	up
ENSG00000227555	4.64386	4.95987	1.96159	2.5285	0.0114552	0.448101	up
ENSG00000290748	6.38019	4.51802	1.82001	2.48241	0.0130496	0.485412	up
ENSG00000203971	6.71869	6.26733	2.529	2.47818	0.0132053	0.485412	up
ENSG00000248515	3.64045	5.3914	2.18104	2.47195	0.013438	0.486628	up
ENSG00000290569	61.3431	1.71509	0.695509	2.46595	0.013665	0.492413	up
ENSG00000273650	6.97836	3.46507	1.40633	2.4639	0.0137433	0.492807	up
ENSG00000203721	52.0707	2.8467	1.15872	2.45676	0.0140197	0.500263	up
ENSG00000289014	6.69723	4.86004	1.98751	2.44529	0.0144737	0.505346	up
ENSG00000254349	2.62243	4.9179	2.01603	2.4394	0.0147117	0.508055	up
ENSG00000204832	144.778	3.18501	1.30634	2.43812	0.0147639	0.508055	up
ENSG00000289689	118.421	2.02951	0.834384	2.43234	0.0150014	0.512783	up
ENSG00000290397	2.72632	4.9714	2.05549	2.4186	0.0155804	0.52764	up
ENSG00000242242	22.5099	3.70903	1.54891	2.39461	0.016638	0.549863	up
ENSG00000249346	2.33993	4.7356	1.97771	2.39448	0.0166438	NA	up
ENSG00000263105	4.35899	4.89259	2.0441	2.39352	0.0166876	0.549863	up
ENSG00000248238	3.37956	5.27868	2.21702	2.38098	0.0172666	0.566392	up
ENSG00000231683	402.468	3.56193	1.50117	2.37276	0.0176556	0.571462	up
ENSG00000253311	5.67474	6.02091	2.54051	2.36996	0.0177898	0.57327	up
ENSG00000237370	3.78773	4.68503	1.98335	2.36219	0.0181674	0.574547	up
ENSG00000276399	3.97203	5.51343	2.33519	2.36101	0.018225	0.574547	up
ENSG00000231811	3.23433	5.2186	2.22328	2.34725	0.0189123	0.586202	up
ENSG00000250102	5.56325	5.99116	2.55836	2.34179	0.0191914	0.592343	up
ENSG00000272717	22.5419	2.06535	0.884048	2.33624	0.0194788	0.593685	up
ENSG00000267107	93.2836	2.6488	1.13407	2.33567	0.0195085	0.593685	up
ENSG00000288046	48.8135	3.16565	1.35844	2.33035	0.0197876	0.593685	up
ENSG00000188825	203.683	1.58241	0.680122	2.32666	0.0199833	0.593685	up
ENSG00000253317	6.12395	5.39691	2.323	2.32325	0.0201657	0.593893	up
ENSG00000282849	18.8838	3.41765	1.47646	2.31476	0.0206262	0.593893	up
ENSG00000243620	22.0977	3.99565	1.72729	2.31324	0.0207093	0.593893	up
ENSG00000265217	5.44133	5.95569	2.57571	2.31225	0.0207639	0.593893	up
ENSG00000285852	3.3527	5.27459	2.28147	2.31193	0.0207818	0.593893	up
ENSG00000239445	66.6665	1.52441	0.662062	2.30252	0.0213061	0.600048	up
ENSG00000259168	3.09921	5.14226	2.23782	2.29788	0.0215684	0.602417	up
ENSG00000264956	5.28795	5.9173	2.57597	2.29711	0.0216124	0.602417	up
ENSG00000267690	3.19825	5.19499	2.26234	2.2963	0.021659	0.602417	up
ENSG00000278630	5.74062	6.02981	2.63683	2.28676	0.0222098	0.606902	up
ENSG00000227646	4.76497	5.77987	2.5494	2.26715	0.0233809	0.618153	up
ENSG00000287257	14.2317	4.09342	1.8068	2.26556	0.0234783	0.618153	up
ENSG00000224893	8.91448	3.00449	1.3264	2.26515	0.0235035	0.618153	up
ENSG00000273824	38.8589	2.70172	1.19335	2.26398	0.0235756	0.618153	up
ENSG00000272068	38.8371	2.49519	1.10264	2.26293	0.0236399	0.618153	up
ENSG00000256508	4.93411	5.8327	2.5795	2.26118	0.0237483	0.618153	up
ENSG00000258479	6.17358	3.25754	1.44148	2.25985	0.0238304	0.618153	up
ENSG00000286076	4.86423	5.81218	2.5749	2.25725	0.0239927	0.620164	up
ENSG00000239335	10.2409	5.11191	2.27022	2.25172	0.02434	0.623919	up
ENSG00000254186	4.4576	3.94792	1.7573	2.24658	0.0246667	0.62797	up
ENSG00000244125	3.20123	5.20857	2.32019	2.24489	0.0247752	0.62797	up
ENSG00000289117	7.12599	4.64392	2.06985	2.2436	0.024858	0.62797	up
ENSG00000226476	75.8969	7.43365	3.31586	2.24184	0.0249715	0.62797	up
ENSG00000230435	13.0958	2.82995	1.26242	2.24169	0.0249814	0.62797	up
ENSG00000259353	55.2991	1.75177	0.785345	2.23058	0.0257089	0.644043	up
ENSG00000287003	5.67837	4.32194	1.94237	2.22509	0.0260754	0.650247	up
ENSG00000266654	3.80089	4.67238	2.10069	2.22421	0.0261343	0.650247	up
ENSG00000267504	8.17951	3.99476	1.80173	2.21719	0.0266104	0.655404	up
ENSG00000227634	3.21887	5.21798	2.36043	2.21061	0.0270628	0.664311	up
ENSG00000275672	31.2776	3.0875	1.3993	2.20646	0.0273519	0.669161	up
ENSG00000264404	50.8477	3.39166	1.54213	2.19934	0.027854	0.671771	up
ENSG00000255689	6.81111	3.47771	1.5835	2.19622	0.0280764	0.671992	up
ENSG00000248663	18.9824	5.01851	2.2869	2.19446	0.0282025	0.671992	up
ENSG00000255471	29.6631	2.00128	0.916862	2.18275	0.029054	0.683063	up
ENSG00000260996	12.4125	2.90594	1.33274	2.18043	0.0292253	0.683063	up
ENSG00000248323	204.465	2.55649	1.17279	2.17983	0.0292698	0.683063	up
ENSG00000225111	17.7255	2.79035	1.28011	2.17978	0.0292741	0.683063	up
ENSG00000228889	55.3992	1.7133	0.786288	2.17898	0.0293334	0.683063	up
ENSG00000273117	81.8729	1.77269	0.814746	2.17576	0.029573	0.683063	up
ENSG00000236449	57.5937	3.22516	1.4834	2.17416	0.0296928	0.683063	up
ENSG00000275431	6.84074	4.58157	2.11185	2.16946	0.0300478	0.683063	up
ENSG00000271555	9.95984	2.08484	0.961256	2.16887	0.0300924	0.683063	up
ENSG00000254266	3.07735	4.35444	2.00992	2.16648	0.0302748	0.683063	up
ENSG00000223806	3.55524	3.95115	1.8238	2.16643	0.0302782	0.683063	up
ENSG00000255693	3.7227	3.96664	1.83222	2.16493	0.0303927	0.683063	up
ENSG00000290785	36.3783	2.27515	1.05219	2.1623	0.0305949	0.683063	up
ENSG00000277938	24.5997	2.1386	0.989607	2.16106	0.0306905	0.683063	up
ENSG00000226816	8.38793	3.57106	1.65355	2.15963	0.0308014	0.683063	up
ENSG00000290391	3.51598	4.58596	2.12555	2.15754	0.0309636	0.683063	up
ENSG00000291125	97.1822	2.88426	1.33694	2.15736	0.0309777	0.683063	up
ENSG00000272360	14.3025	1.87137	0.869869	2.15132	0.0314506	0.683063	up
ENSG00000274454	238.76	2.1968	1.02331	2.14676	0.0318127	0.683063	up
ENSG00000286259	4.9052	4.39475	2.04797	2.1459	0.0318808	0.683063	up
ENSG00000243819	10.5123	2.05939	0.960714	2.1436	0.0320648	0.683063	up
ENSG00000237626	14.1931	2.85146	1.33068	2.14285	0.0321249	0.683063	up
ENSG00000215386	199.677	1.87468	0.875366	2.14159	0.0322264	0.683063	up
ENSG00000230234	15.3106	4.95417	2.31434	2.14064	0.0323033	0.683063	up
ENSG00000287232	4.69786	4.30688	2.01307	2.13946	0.0323982	0.683063	up
ENSG00000254364	6.48135	3.86561	1.80751	2.13864	0.0324647	0.683063	up
ENSG00000289259	2.74249	4.98636	2.33323	2.13711	0.032589	0.683063	up
ENSG00000286077	56.8001	2.39847	1.12745	2.12734	0.0333918	0.683245	up
ENSG00000237505	34.3142	3.23663	1.52503	2.12233	0.0338097	0.683245	up
ENSG00000272209	13.3676	3.61664	1.70576	2.12025	0.0339851	0.683245	up
ENSG00000267745	59.4783	2.14718	1.01274	2.12017	0.0339916	0.683245	up
ENSG00000225434	1152.07	1.14653	0.540942	2.11951	0.0340474	0.683245	up
ENSG00000285582	16.3564	4.09694	1.93874	2.1132	0.0345837	0.68871	up
ENSG00000254417	4.32132	5.61908	2.6599	2.11252	0.0346421	0.68871	up
ENSG00000273492	12.7415	4.84314	2.29462	2.11065	0.0348023	0.689146	up
ENSG00000231903	4.21574	5.60127	2.65792	2.10739	0.0350838	0.689146	up
ENSG00000237125	31.1369	2.79517	1.32745	2.10566	0.0352337	0.689146	up
ENSG00000286760	36.8733	1.66011	0.789058	2.10391	0.0353859	0.689146	up
ENSG00000238099	13.2885	3.60957	1.71599	2.10349	0.0354229	0.689146	up
ENSG00000265168	651.275	1.53579	0.732028	2.09799	0.0359057	0.689407	up
ENSG00000267601	785.288	1.67687	0.799466	2.09749	0.0359499	0.689407	up
ENSG00000226733	124.615	3.0365	1.44997	2.09418	0.0362444	0.689407	up
ENSG00000227630	16.0372	1.66857	0.796793	2.0941	0.0362507	0.689407	up
ENSG00000290964	4.16019	5.56598	2.65858	2.09359	0.0362965	0.689407	up
ENSG00000289997	2.62363	4.90457	2.3431	2.0932	0.0363317	0.689407	up
ENSG00000269289	63.8521	2.46289	1.17789	2.09093	0.0365341	0.689407	up
ENSG00000254138	8.62286	2.70543	1.30002	2.08106	0.0374284	0.696776	up
ENSG00000285560	4.09439	4.11258	1.97889	2.07822	0.0376887	0.696776	up
ENSG00000226609	5.66435	2.66236	1.28277	2.07548	0.0379423	0.696776	up
ENSG00000290843	13.1856	2.3744	1.14485	2.07397	0.0380817	0.696776	up
ENSG00000258081	2.94195	5.05092	2.43577	2.07364	0.0381127	0.696776	up
ENSG00000286911	5.94219	4.73535	2.28472	2.07261	0.0382083	0.696776	up
ENSG00000255539	16.1248	2.24855	1.0869	2.06877	0.0385674	0.696808	up
ENSG00000249406	149.809	1.70875	0.826427	2.06763	0.0386745	0.696808	up
ENSG00000285544	2.61839	4.91202	2.37929	2.06449	0.0389713	0.698051	up
ENSG00000259616	3.94422	5.49101	2.67038	2.05626	0.039757	0.705776	up
ENSG00000286549	7.83702	3.8771	1.88573	2.05603	0.0397801	0.705776	up
ENSG00000254211	605.207	2.81979	1.37218	2.05497	0.0398816	0.705776	up
ENSG00000232536	4.77555	3.15487	1.53572	2.05433	0.0399441	0.705776	up
ENSG00000291106	140.75	1.35691	0.660846	2.05329	0.0400447	0.705848	up
ENSG00000265933	33.4606	3.32177	1.62051	2.04983	0.0403809	0.707742	up
ENSG00000288781	3.86415	5.47599	2.67226	2.0492	0.0404424	0.707742	up
ENSG00000288714	10.1453	3.6132	1.76427	2.04798	0.0405619	0.708139	up
ENSG00000285016	4.06698	4.14996	2.03016	2.04416	0.0409382	0.70868	up
ENSG00000286537	3.81916	5.4603	2.67276	2.04294	0.0410583	0.70868	up
ENSG00000290966	52.6324	4.25181	2.08241	2.04177	0.0411742	0.70868	up
ENSG00000223956	87.1119	1.87095	0.917841	2.03842	0.0415079	0.712108	up
ENSG00000279712	2.67033	4.93956	2.42741	2.03491	0.0418596	0.712108	up
ENSG00000235897	43.3325	2.04553	1.00522	2.0349	0.0418609	0.712108	up
ENSG00000261976	4.1462	5.55692	2.73354	2.03287	0.0420659	0.712108	up
ENSG00000272622	112.186	2.12709	1.04722	2.03118	0.0422366	0.712108	up
ENSG00000232342	8.95999	1.95462	0.962366	2.03105	0.0422495	0.712108	up
ENSG00000267719	9.08967	3.27609	1.61499	2.02855	0.0425041	0.714753	up
ENSG00000232229	20.6198	2.07437	1.02317	2.02739	0.0426224	0.715098	up
ENSG00000235335	2.52773	4.84109	2.39209	2.02379	0.0429916	NA	up
ENSG00000261002	355.981	1.71013	0.845401	2.02286	0.0430874	0.721245	up
ENSG00000286970	135.984	2.27223	1.12605	2.01788	0.0436041	0.724821	up
ENSG00000227117	35.4291	3.46215	1.71656	2.01692	0.0437041	0.724821	up
ENSG00000287217	3.93581	4.05679	2.01226	2.01603	0.0437964	0.724821	up
ENSG00000225039	16.1334	2.89276	1.43699	2.01307	0.0441077	0.726741	up
ENSG00000261996	40.2591	2.96738	1.478	2.00769	0.0446757	0.728777	up
ENSG00000286511	15.3215	2.38187	1.18669	2.00716	0.0447328	0.728777	up
ENSG00000286878	183.399	2.595	1.29362	2.006	0.0448559	0.72911	up
ENSG00000289127	2.22881	4.69131	2.34118	2.00382	0.045089	NA	up
ENSG00000289506	3.84224	5.44715	2.72226	2.00096	0.0453962	0.730595	up
ENSG00000236098	3.89195	5.48588	2.74323	1.99979	0.0455227	0.730595	up
ENSG00000290875	9.99975	2.31565	1.15996	1.99631	0.0459004	0.734708	up
ENSG00000248187	2.73814	4.20966	2.11322	1.99207	0.0463638	0.737558	up
ENSG00000261260	8.46098	3.0451	1.52874	1.99191	0.0463809	0.737558	up
ENSG00000235142	1140.5	1.60803	0.807789	1.99065	0.046519	0.737651	up
ENSG00000257842	2.44382	4.80212	2.41521	1.98828	0.0467802	NA	up
ENSG00000226812	22.3597	2.60976	1.31386	1.98633	0.0469969	0.742511	up
ENSG00000261294	18.0103	2.47951	1.25723	1.97219	0.0485877	0.757822	up
ENSG00000248685	45.7846	2.20263	1.11821	1.96978	0.0488632	0.760498	up
ENSG00000261800	3.6065	5.37041	2.72851	1.96825	0.0490388	0.761612	up
ENSG00000261476	9.26203	3.5502	1.80819	1.9634	0.0495997	0.763875	up
ENSG00000288815	11.735	2.43298	1.2393	1.96318	0.0496247	0.763875	up
ENSG00000263316	12.4271	2.83501	1.44445	1.96268	0.049683	0.763875	up
ENSG00000214955	3.14307	3.72326	1.89889	1.96076	0.0499071	0.764517	up
ENSG00000290883	23.8192	4.03491	2.05828	1.96033	0.0499575	0.764517	up
ENSG00000253552	116.675	-6.04454	0.792448	-7.62768	2.39009e-14	1.74835e-10	down
ENSG00000268912	39.8558	-2.81355	0.634621	-4.43343	9.27461e-06	0.0037691	down
ENSG00000286125	751.999	-7.29338	1.87993	-3.87961	0.000104625	0.0231919	down
ENSG00000261416	90.657	-2.67447	0.722308	-3.70267	0.000213342	0.040219	down
ENSG00000234663	34.9519	-3.67124	1.05871	-3.46767	0.000524998	0.0817097	down
ENSG00000225783	186.235	-3.38664	1.01465	-3.33775	0.000844597	0.114412	down
ENSG00000287601	7.22335	-4.93838	1.50262	-3.28652	0.00101434	0.130086	down
ENSG00000247157	17.379	-4.10663	1.25317	-3.27698	0.00104923	0.130086	down
ENSG00000247193	10.0628	-3.51763	1.0862	-3.23848	0.00120168	0.138548	down
ENSG00000287526	19.4819	-7.74057	2.39202	-3.236	0.00121217	0.138548	down
ENSG00000224848	4.65104	-5.6615	1.78472	-3.17221	0.00151284	0.158091	down
ENSG00000227217	16.306	-4.51939	1.43146	-3.1572	0.00159291	0.164115	down
ENSG00000285278	18.571	-3.90504	1.24347	-3.14044	0.00168696	0.169043	down
ENSG00000284948	117.679	-3.05049	0.977072	-3.12207	0.00179583	0.175291	down
ENSG00000290718	4.11027	-5.49767	1.76367	-3.11718	0.00182588	0.175291	down
ENSG00000285996	41.1897	-2.44105	0.783818	-3.1143	0.0018438	0.175291	down
ENSG00000258875	18.7419	-3.36482	1.1013	-3.05531	0.00224831	0.198149	down
ENSG00000241490	12.9466	-4.87981	1.60101	-3.04795	0.00230405	0.200481	down
ENSG00000229422	4.55953	-5.64376	1.85678	-3.03954	0.00236938	0.201535	down
ENSG00000245164	85.6971	-3.08117	1.01625	-3.03191	0.00243009	0.202002	down
ENSG00000240710	15.2927	-4.75805	1.58618	-2.99969	0.00270252	0.217241	down
ENSG00000285165	28.5812	-2.63118	0.879481	-2.99174	0.00277388	0.217454	down
ENSG00000237568	136.641	-2.68218	0.897832	-2.9874	0.0028136	0.217454	down
ENSG00000256234	82.8517	-3.04409	1.0202	-2.9838	0.00284694	0.217454	down
ENSG00000255495	4.13489	-5.49101	1.84073	-2.98306	0.00285381	0.217454	down
ENSG00000254369	24.4917	-4.72816	1.61157	-2.93389	0.00334743	0.237802	down
ENSG00000275367	9.86568	-5.42338	1.87077	-2.899	0.00374354	0.255925	down
ENSG00000244649	11.9415	-7.03814	2.44849	-2.87449	0.00404686	0.269116	down
ENSG00000233665	21.4523	-2.99279	1.05321	-2.84159	0.00448896	0.28415	down
ENSG00000290838	112.296	-2.7094	0.955835	-2.83459	0.0045884	0.28415	down
ENSG00000289357	8.51115	-3.89589	1.37703	-2.8292	0.00466651	0.28415	down
ENSG00000287757	8.84787	-5.25654	1.85935	-2.82709	0.00469728	0.28415	down
ENSG00000280721	24.934	-2.74426	0.973373	-2.81933	0.00481245	0.28855	down
ENSG00000286848	442.904	-2.79689	1.00233	-2.79039	0.00526451	0.313089	down
ENSG00000235927	20.5888	-3.87415	1.39641	-2.77436	0.00553104	0.316204	down
ENSG00000235419	5.35132	-3.88791	1.40232	-2.77248	0.00556308	0.316204	down
ENSG00000235576	17.1808	-2.82744	1.02088	-2.76961	0.00561242	0.316204	down
ENSG00000262312	23.1957	-3.65876	1.32334	-2.7648	0.00569585	0.316376	down
ENSG00000254162	41.9334	-1.7009	0.615421	-2.7638	0.00571317	0.316376	down
ENSG00000245648	243.787	-2.73534	0.990499	-2.76158	0.00575229	0.316376	down
ENSG00000281103	88.6953	-2.73068	0.99505	-2.74426	0.00606474	0.328619	down
ENSG00000226441	6.4874	-5.40572	1.98757	-2.71977	0.00653283	0.346287	down
ENSG00000291149	4.55073	-4.85133	1.78758	-2.7139	0.00664956	0.349939	down
ENSG00000267074	17.0064	-3.40382	1.25575	-2.71059	0.0067164	0.349992	down
ENSG00000290038	76.5866	-2.19517	0.810993	-2.70677	0.0067941	0.349992	down
ENSG00000255310	6.62946	-4.70062	1.74475	-2.69416	0.00705671	0.355999	down
ENSG00000227665	35.2255	-4.36509	1.62708	-2.68277	0.00730149	0.360881	down
ENSG00000250682	8.92864	-6.61261	2.46944	-2.67778	0.00741129	0.361424	down
ENSG00000255052	6.16316	-4.39391	1.64764	-2.6668	0.00765779	0.370972	down
ENSG00000289511	4.85245	-5.74691	2.15847	-2.66249	0.0077564	0.371255	down
ENSG00000281009	12.1005	-2.89415	1.08716	-2.66211	0.00776514	0.371255	down
ENSG00000250133	7.90865	-6.44664	2.42545	-2.65792	0.00786255	0.373123	down
ENSG00000263466	4.10075	-4.75256	1.78934	-2.65605	0.00790623	0.373123	down
ENSG00000176593	179.658	-1.67522	0.632285	-2.64947	0.00806188	0.374326	down
ENSG00000267254	63.7592	-1.99739	0.754161	-2.64849	0.00808524	0.374326	down
ENSG00000254340	8.45056	-3.95498	1.49717	-2.64163	0.00825077	0.375525	down
ENSG00000290015	5.38041	-3.99579	1.52216	-2.62509	0.0086626	0.388754	down
ENSG00000290442	14.2975	-3.30725	1.26228	-2.62006	0.00879144	0.389754	down
ENSG00000253838	21.1875	-4.40812	1.68535	-2.61555	0.00890841	0.392241	down
ENSG00000230414	7.50002	-6.37059	2.43731	-2.61378	0.00895478	0.392241	down
ENSG00000291143	338.302	-1.95751	0.750936	-2.60676	0.00914022	0.397981	down
ENSG00000257226	2.74628	-4.91505	1.89356	-2.59567	0.00944062	0.406224	down
ENSG00000248587	48.4534	-4.12927	1.5963	-2.58678	0.00968787	0.414426	down
ENSG00000266934	4.43875	-4.16248	1.62575	-2.56035	0.0104567	0.432153	down
ENSG00000240040	1029.91	-2.74559	1.08078	-2.54037	0.0110735	0.44753	down
ENSG00000167912	35.8896	-2.80932	1.10944	-2.53219	0.0113351	0.448101	down
ENSG00000280441	9.90282	-2.67412	1.06112	-2.5201	0.0117322	0.452657	down
ENSG00000281333	14.8667	-4.17476	1.65668	-2.51995	0.0117373	0.452657	down
ENSG00000260997	13.2783	-3.37063	1.3379	-2.51935	0.0117573	0.452657	down
ENSG00000234261	4.80958	-4.36383	1.74059	-2.50709	0.0121729	0.466202	down
ENSG00000247287	21.9519	-2.62287	1.04885	-2.50071	0.0123945	0.472219	down
ENSG00000272927	4.48119	-4.8778	1.95241	-2.49834	0.0124776	0.472919	down
ENSG00000258521	8.77416	-3.95671	1.59059	-2.48757	0.012862	0.484975	down
ENSG00000243245	50.6666	-8.3967	3.38413	-2.4812	0.013094	0.485412	down
ENSG00000232774	15.0096	-3.78086	1.5246	-2.47991	0.0131417	0.485412	down
ENSG00000286548	8.51043	-4.82222	1.94517	-2.47908	0.0131723	0.485412	down
ENSG00000290104	46.9487	-2.73261	1.10362	-2.47605	0.0132846	0.485883	down
ENSG00000291127	90.8656	-2.88232	1.16543	-2.47317	0.013392	0.486628	down
ENSG00000273443	4.03248	-5.47611	2.23711	-2.44785	0.0143711	0.505346	down
ENSG00000268266	3.77929	-5.3664	2.19302	-2.44703	0.0144039	0.505346	down
ENSG00000226530	3.72266	-5.36698	2.19387	-2.44635	0.014431	0.505346	down
ENSG00000276317	21.6121	-3.51847	1.43938	-2.44444	0.0145075	0.505346	down
ENSG00000282740	3.52435	-5.28386	2.16784	-2.43739	0.0147937	0.508055	down
ENSG00000290027	5.81521	-6.0047	2.48245	-2.41886	0.0155693	0.52764	down
ENSG00000229613	3.51527	-5.27279	2.18874	-2.40906	0.0159938	0.537011	down
ENSG00000259007	68.0332	-1.63168	0.677374	-2.40883	0.0160039	0.537011	down
ENSG00000275392	25.8532	-3.03861	1.26249	-2.40683	0.0160915	0.537487	down
ENSG00000277144	3.45534	-5.24085	2.18779	-2.39549	0.016598	0.549863	down
ENSG00000250950	4.44866	-4.1001	1.72382	-2.37849	0.0173837	0.567687	down
ENSG00000248719	2.36305	-4.71011	1.98235	-2.37602	0.0175005	NA	down
ENSG00000226711	24.0653	-3.03781	1.27874	-2.37563	0.0175189	0.569559	down
ENSG00000263585	237.422	-3.52562	1.49007	-2.36607	0.017978	0.574547	down
ENSG00000277688	18.0363	-2.31858	0.980284	-2.36521	0.0180196	0.574547	down
ENSG00000280109	9.62504	-5.40763	2.28984	-2.36158	0.0181974	0.574547	down
ENSG00000254263	2.61227	-4.83727	2.05069	-2.35884	0.018332	0.574547	down
ENSG00000272541	6.04919	-4.14659	1.7586	-2.35789	0.0183792	0.574547	down
ENSG00000234156	16.4456	-2.29652	0.977255	-2.34997	0.0187747	0.584414	down
ENSG00000256564	2.70918	-4.87429	2.08702	-2.33552	0.0195161	0.593685	down
ENSG00000250385	5.49625	-5.91719	2.53655	-2.33278	0.01966	0.593685	down
ENSG00000251002	25.2492	-2.697	1.15685	-2.33132	0.0197365	0.593685	down
ENSG00000291270	10.9242	-4.9032	2.10674	-2.32739	0.0199447	0.593685	down
ENSG00000269553	3.6475	-5.33669	2.29302	-2.32736	0.019946	0.593685	down
ENSG00000228028	2.54876	-4.82523	2.07382	-2.32673	0.0199794	NA	down
ENSG00000183784	10.6493	-3.21397	1.38207	-2.32548	0.0200465	0.593685	down
ENSG00000291013	9.68032	-3.0375	1.31038	-2.31804	0.0204474	0.593893	down
ENSG00000237484	10.7024	-3.2921	1.42048	-2.3176	0.0204712	0.593893	down
ENSG00000287603	2.5329	-4.81563	2.07871	-2.31665	0.0205229	NA	down
ENSG00000288533	8.97091	-4.44672	1.92298	-2.31242	0.0207547	0.593893	down
ENSG00000290888	3.52033	-5.26223	2.27617	-2.31188	0.0207842	0.593893	down
ENSG00000287315	26.8537	-3.5329	1.52993	-2.30919	0.0209333	0.595824	down
ENSG00000267437	22.1094	-1.47724	0.641418	-2.30308	0.0212741	0.600048	down
ENSG00000270110	5.31365	-5.87435	2.5517	-2.30213	0.0213277	0.600048	down
ENSG00000224818	6.81546	-3.80147	1.6611	-2.28852	0.0221071	0.606902	down
ENSG00000286786	56.2621	-1.89948	0.830276	-2.28777	0.022151	0.606902	down
ENSG00000242086	5.57069	-4.29805	1.87947	-2.28684	0.022205	0.606902	down
ENSG00000226696	4.69168	-3.31224	1.44871	-2.28633	0.0222351	0.606902	down
ENSG00000177133	15.7231	-3.59471	1.57661	-2.28002	0.0226064	0.614744	down
ENSG00000253284	4.99159	-3.03311	1.33232	-2.27656	0.0228124	0.618047	down
ENSG00000282393	14.422	-2.37911	1.04878	-2.26847	0.0233009	0.618153	down
ENSG00000269934	19.1423	-3.74571	1.65309	-2.26589	0.0234581	0.618153	down
ENSG00000261218	3.61955	-4.56797	2.0165	-2.2653	0.0234946	0.618153	down
ENSG00000288717	3.04866	-4.32171	1.9078	-2.26529	0.0234948	0.618153	down
ENSG00000266835	25.1975	-3.46053	1.53055	-2.26097	0.0237609	0.618153	down
ENSG00000231864	24.5837	-3.19022	1.41431	-2.25567	0.024091	0.620513	down
ENSG00000255389	26.9384	-1.87088	0.831179	-2.25087	0.0243938	0.623919	down
ENSG00000277450	2.11977	-4.54475	2.02378	-2.24568	0.0247248	NA	down
ENSG00000230798	4.63697	-5.67898	2.5562	-2.22164	0.0263074	0.651787	down
ENSG00000258926	29.942	-2.42988	1.09422	-2.22065	0.0263744	0.651787	down
ENSG00000266088	17.3231	-2.87149	1.30321	-2.2034	0.0275667	0.671771	down
ENSG00000289707	105.21	-2.35939	1.07205	-2.20081	0.0277496	0.671771	down
ENSG00000255920	18.5481	-2.42366	1.10187	-2.1996	0.0278355	0.671771	down
ENSG00000223577	13.9331	-2.32117	1.05583	-2.19844	0.0279178	0.671771	down
ENSG00000285873	12.6126	-3.45654	1.57505	-2.19455	0.0281955	0.671992	down
ENSG00000266922	3.16968	-4.37445	1.99931	-2.18798	0.0286707	0.680929	down
ENSG00000255839	27.2884	-2.65179	1.21774	-2.17764	0.0294329	0.683063	down
ENSG00000229313	2.80922	-4.96068	2.28155	-2.17426	0.0296854	0.683063	down
ENSG00000285089	11.916	-3.18196	1.46745	-2.16837	0.0301309	0.683063	down
ENSG00000257824	32.7169	-1.93321	0.892866	-2.16517	0.0303743	0.683063	down
ENSG00000223511	8.79118	-4.80018	2.21819	-2.16401	0.0304639	0.683063	down
ENSG00000254035	2.12089	-4.52928	2.09333	-2.16367	0.0304898	NA	down
ENSG00000177337	193.808	-1.49631	0.692864	-2.1596	0.030804	0.683063	down
ENSG00000250509	9.98033	-4.04741	1.8786	-2.15448	0.0312025	0.683063	down
ENSG00000247774	218.803	-1.70621	0.792452	-2.15308	0.0313125	0.683063	down
ENSG00000251517	6.22125	-4.33085	2.01163	-2.1529	0.0313264	0.683063	down
ENSG00000261618	145.133	-2.57164	1.19747	-2.14757	0.0317483	0.683063	down
ENSG00000286507	4.5142	-3.69156	1.72137	-2.14455	0.0319886	0.683063	down
ENSG00000286313	4.17706	-4.15133	1.93625	-2.144	0.0320328	0.683063	down
ENSG00000270127	59.1675	-2.61499	1.21971	-2.14394	0.0320375	0.683063	down
ENSG00000272097	4.34423	-3.21447	1.50374	-2.13766	0.0325446	0.683063	down
ENSG00000287759	5.96875	-2.91616	1.36583	-2.13508	0.0327547	0.683245	down
ENSG00000246223	9.86542	-3.54861	1.6634	-2.13335	0.0328963	0.683245	down
ENSG00000260719	15.2016	-3.30659	1.55128	-2.13153	0.0330455	0.683245	down
ENSG00000213963	176.827	-1.47446	0.692931	-2.12787	0.0333482	0.683245	down
ENSG00000229950	28.9715	-4.05794	1.90759	-2.12726	0.0333983	0.683245	down
ENSG00000272138	4.21009	-4.1621	1.95847	-2.12518	0.0335715	0.683245	down
ENSG00000267498	4.08889	-4.11926	1.94102	-2.12222	0.0338196	0.683245	down
ENSG00000259954	60.0358	-2.11851	0.998496	-2.1217	0.0338628	0.683245	down
ENSG00000258666	398.886	-1.46541	0.690828	-2.12123	0.0339022	0.683245	down
ENSG00000268201	12.455	-2.00529	0.946136	-2.11945	0.0340523	0.683245	down
ENSG00000288062	2.72519	-4.90595	2.31524	-2.11898	0.0340922	0.683245	down
ENSG00000177757	4.32729	-3.29832	1.56137	-2.11246	0.0346473	0.68871	down
ENSG00000267349	11.2473	-2.75684	1.30725	-2.10889	0.034954	0.689146	down
ENSG00000272240	39.1573	-3.35656	1.59449	-2.1051	0.0352822	0.689146	down
ENSG00000162913	11.6038	-4.05681	1.92725	-2.10497	0.0352935	0.689146	down
ENSG00000273428	2.75273	-4.93148	2.35159	-2.09709	0.0359859	0.689407	down
ENSG00000272699	2.57895	-4.83964	2.31145	-2.09376	0.036281	0.689407	down
ENSG00000290767	3.56992	-3.90586	1.86674	-2.09234	0.0364077	0.689407	down
ENSG00000269892	3.88509	-3.35325	1.60335	-2.0914	0.036492	0.689407	down
ENSG00000281371	36.3699	-1.67317	0.800344	-2.09056	0.0365673	0.689407	down
ENSG00000272795	1.96033	-4.42892	2.11936	-2.08974	0.0366408	NA	down
ENSG00000286613	3.15158	-3.55566	1.7026	-2.08837	0.0367643	0.691339	down
ENSG00000290525	92.8079	-2.56076	1.22853	-2.08442	0.037122	0.694815	down
ENSG00000215866	2.73631	-4.9016	2.35176	-2.08423	0.0371391	0.694815	down
ENSG00000284914	4.37875	-4.84806	2.33087	-2.07993	0.0375315	0.696776	down
ENSG00000272821	524.196	-1.44647	0.696364	-2.07717	0.0377857	0.696776	down
ENSG00000277496	97.0762	-1.88722	0.909744	-2.07446	0.0380369	0.696776	down
ENSG00000276814	7.90888	-2.87336	1.38679	-2.07195	0.0382699	0.696776	down
ENSG00000230736	2.68082	-4.89612	2.36443	-2.07074	0.0383833	0.696776	down
ENSG00000234883	98.4753	-2.48136	1.19832	-2.0707	0.038387	0.696776	down
ENSG00000287978	54.206	-1.52461	0.737235	-2.06801	0.0386389	0.696808	down
ENSG00000229282	3.27539	-3.75938	1.82107	-2.06438	0.0389818	0.698051	down
ENSG00000267827	39.3703	-1.40397	0.680262	-2.06387	0.0390298	0.698051	down
ENSG00000227039	71.6665	-2.02502	0.985714	-2.05437	0.0399395	0.705776	down
ENSG00000248356	50.6278	-1.60659	0.783692	-2.05003	0.0403611	0.707742	down
ENSG00000249425	8.49445	-4.08752	1.99846	-2.04534	0.0408213	0.70868	down
ENSG00000253671	99.2519	-1.63011	0.797335	-2.04445	0.0409093	0.70868	down
ENSG00000248858	30.1362	-1.79441	0.878677	-2.04217	0.0411345	0.70868	down
ENSG00000287859	3.87993	-5.42223	2.664	-2.03537	0.0418138	0.712108	down
ENSG00000271474	2.43754	-4.75703	2.33826	-2.03443	0.0419078	NA	down
ENSG00000286407	6.43867	-2.89041	1.42096	-2.03413	0.0419383	0.712108	down
ENSG00000284876	4.21848	-4.75075	2.33793	-2.03203	0.0421502	0.712108	down
ENSG00000282164	2.30267	-4.66817	2.30948	-2.02131	0.043248	NA	down
ENSG00000270681	4.82147	-2.68802	1.33165	-2.01857	0.0435322	0.724821	down
ENSG00000289349	4.16338	-5.50637	2.72844	-2.01814	0.0435766	0.724821	down
ENSG00000204850	12.0428	-2.54199	1.26375	-2.01146	0.044277	0.726741	down
ENSG00000145063	3.64204	-5.33252	2.65119	-2.01137	0.0442865	0.726741	down
ENSG00000269086	5.67972	-2.8237	1.40403	-2.01115	0.0443099	0.726741	down
ENSG00000255198	33.9393	-1.54467	0.76941	-2.0076	0.0446857	0.728777	down
ENSG00000279855	2.38629	-4.71865	2.35084	-2.00722	0.0447266	NA	down
ENSG00000230266	4.73917	-2.64673	1.32	-2.0051	0.0449526	0.72911	down
ENSG00000267174	10.4083	-2.49342	1.24603	-2.0011	0.0453819	0.730595	down
ENSG00000261786	3.57298	-5.30437	2.65169	-2.00037	0.0454599	0.730595	down
ENSG00000288530	16.9102	-3.84638	1.92358	-1.9996	0.0455436	0.730595	down
ENSG00000267247	3.67692	-5.33342	2.67545	-1.99347	0.0462102	0.737558	down
ENSG00000287351	3.56952	-3.39785	1.70744	-1.99002	0.0465885	0.737651	down
ENSG00000231663	179.656	-1.20699	0.609161	-1.98139	0.0475473	0.749587	down
ENSG00000232613	9.77205	-2.94377	1.48957	-1.97625	0.0481266	0.755117	down
ENSG00000290370	5.63407	-3.05951	1.54851	-1.97577	0.0481809	0.755117	down
ENSG00000146049	109.387	-2.21975	1.12362	-1.97553	0.0482078	0.755117	down
ENSG00000280055	2.85979	-3.4265	1.73539	-1.97449	0.0483263	0.755357	down
ENSG00000260891	2.47366	-3.26967	1.66024	-1.96939	0.0489078	NA	down
ENSG00000271996	3.5182	-3.89665	1.98493	-1.96312	0.0496326	0.763875	down
ENSG00000267026	5.58244	-4.05106	2.06425	-1.96248	0.0497067	0.763875	down
ENSG00000259062	2.45522	-4.74769	2.42098	-1.96106	0.0498721	NA	down

## Sheet: Table S10
Gene	Type
ENSG00000145063	lncRNA
ENSG00000167912	lncRNA
ENSG00000177133	lncRNA
ENSG00000177757	lncRNA
ENSG00000203971	lncRNA
ENSG00000204832	lncRNA
ENSG00000205628	lncRNA
ENSG00000213963	lncRNA
ENSG00000214381	lncRNA
ENSG00000214955	lncRNA
ENSG00000215196	lncRNA
ENSG00000215386	lncRNA
ENSG00000215866	lncRNA
ENSG00000223806	lncRNA
ENSG00000223956	lncRNA
ENSG00000223991	lncRNA
ENSG00000224122	lncRNA
ENSG00000224893	lncRNA
ENSG00000225434	lncRNA
ENSG00000225783	lncRNA
ENSG00000226441	lncRNA
ENSG00000226476	lncRNA
ENSG00000226530	lncRNA
ENSG00000226609	lncRNA
ENSG00000226711	lncRNA
ENSG00000226733	lncRNA
ENSG00000227043	lncRNA
ENSG00000227082	lncRNA
ENSG00000227555	lncRNA
ENSG00000227630	lncRNA
ENSG00000228055	lncRNA
ENSG00000228889	lncRNA
ENSG00000229131	lncRNA
ENSG00000229613	lncRNA
ENSG00000229672	lncRNA
ENSG00000229950	lncRNA
ENSG00000230266	lncRNA
ENSG00000230563	lncRNA
ENSG00000230736	lncRNA
ENSG00000230798	lncRNA
ENSG00000231170	lncRNA
ENSG00000231683	lncRNA
ENSG00000231864	lncRNA
ENSG00000231933	lncRNA
ENSG00000232229	lncRNA
ENSG00000232310	lncRNA
ENSG00000232342	lncRNA
ENSG00000232613	lncRNA
ENSG00000232624	lncRNA
ENSG00000233154	lncRNA
ENSG00000233237	lncRNA
ENSG00000233515	lncRNA
ENSG00000233665	lncRNA
ENSG00000233922	lncRNA
ENSG00000233985	lncRNA
ENSG00000234261	lncRNA
ENSG00000234663	lncRNA
ENSG00000235142	lncRNA
ENSG00000235335	lncRNA
ENSG00000235419	lncRNA
ENSG00000235743	lncRNA
ENSG00000235897	lncRNA
ENSG00000235927	lncRNA
ENSG00000236449	lncRNA
ENSG00000237125	lncRNA
ENSG00000237370	lncRNA
ENSG00000237484	lncRNA
ENSG00000237505	lncRNA
ENSG00000237568	lncRNA
ENSG00000237609	lncRNA
ENSG00000238099	lncRNA
ENSG00000240405	lncRNA
ENSG00000242086	lncRNA
ENSG00000242242	lncRNA
ENSG00000244649	lncRNA
ENSG00000245164	lncRNA
ENSG00000245648	lncRNA
ENSG00000247157	lncRNA
ENSG00000247193	lncRNA
ENSG00000247287	lncRNA
ENSG00000248187	lncRNA
ENSG00000248319	lncRNA
ENSG00000248356	lncRNA
ENSG00000248515	lncRNA
ENSG00000248663	lncRNA
ENSG00000248685	lncRNA
ENSG00000249345	lncRNA
ENSG00000249346	lncRNA
ENSG00000249406	lncRNA
ENSG00000249790	lncRNA
ENSG00000249923	lncRNA
ENSG00000250102	lncRNA
ENSG00000250385	lncRNA
ENSG00000250564	lncRNA
ENSG00000250634	lncRNA
ENSG00000250682	lncRNA
ENSG00000250950	lncRNA
ENSG00000251199	lncRNA
ENSG00000251517	lncRNA
ENSG00000251574	lncRNA
ENSG00000251629	lncRNA
ENSG00000253311	lncRNA
ENSG00000253317	lncRNA
ENSG00000253363	lncRNA
ENSG00000253552	lncRNA
ENSG00000253553	lncRNA
ENSG00000253666	lncRNA
ENSG00000253877	lncRNA
ENSG00000253898	lncRNA
ENSG00000254035	lncRNA
ENSG00000254101	lncRNA
ENSG00000254138	lncRNA
ENSG00000254162	lncRNA
ENSG00000254186	lncRNA
ENSG00000254211	lncRNA
ENSG00000254263	lncRNA
ENSG00000254266	lncRNA
ENSG00000254369	lncRNA
ENSG00000254417	lncRNA
ENSG00000254894	lncRNA
ENSG00000255052	lncRNA
ENSG00000255471	lncRNA
ENSG00000255495	lncRNA
ENSG00000255693	lncRNA
ENSG00000255839	lncRNA
ENSG00000255920	lncRNA
ENSG00000256151	lncRNA
ENSG00000256508	lncRNA
ENSG00000257185	lncRNA
ENSG00000257842	lncRNA
ENSG00000258081	lncRNA
ENSG00000258479	lncRNA
ENSG00000258754	lncRNA
ENSG00000258926	lncRNA
ENSG00000259168	lncRNA
ENSG00000259434	lncRNA
ENSG00000259616	lncRNA
ENSG00000259786	lncRNA
ENSG00000259867	lncRNA
ENSG00000260719	lncRNA
ENSG00000260978	lncRNA
ENSG00000261002	lncRNA
ENSG00000261058	lncRNA
ENSG00000261218	lncRNA
ENSG00000261241	lncRNA
ENSG00000261416	lncRNA
ENSG00000261618	lncRNA
ENSG00000261786	lncRNA
ENSG00000261800	lncRNA
hsa-miR-139-5p	miRNA
hsa-miR-425-5p	miRNA
hsa-miR-490-3p	miRNA
hsa-miR-449c-5p	miRNA
hsa-miR-135a-5p	miRNA
hsa-miR-216b-5p	miRNA
hsa-miR-17-5p	miRNA
hsa-miR-508-3p	miRNA
2024-09-11	mRNA
CADM2	mRNA
ALOX5AP	mRNA
ANKRD33B	mRNA
ASNS	mRNA
CCL5	mRNA
CCND2	mRNA
BICD2	mRNA
CD28	mRNA
CDKN1A	mRNA
COL4A4	mRNA
CPOX	mRNA
DNAJB13	mRNA
FADS6	mRNA
FOPNL	mRNA
FOXO1	mRNA
GABRB1	mRNA
HOXA10	mRNA
HRAS	mRNA
ICOSLG	mRNA
ITPKB	mRNA
KCNB1	mRNA
KCNJ11	mRNA
KCNJ6	mRNA
KIAA1143	mRNA
KLF10	mRNA
KLF12	mRNA
KLF13	mRNA
KLHL20	mRNA
KLHL28	mRNA
KLHL26	mRNA
KLHL36	mRNA
KLRD1	mRNA
LAX1	mRNA
MYO1D	mRNA
NKD1	mRNA
NLRC5	mRNA
NPAS2	mRNA
PCP4L1	mRNA
PDCD10	mRNA
PLRG1	mRNA
PPM1E	mRNA
PRKCB	mRNA
RCSD1	mRNA
RUNX3	mRNA
SAMD12	mRNA
SERF1A	mRNA
SLC19A3	mRNA
SLC7A11	mRNA
CLSPN	mRNA
TESPA1	mRNA
TMEM100	mRNA
TNIP3	mRNA
TOX4	mRNA
TRAF3IP2	mRNA
TTLL7	mRNA
ZFAND5	mRNA
ZNF417	mRNA
ZNF454	mRNA
ZNF451	mRNA
ZNF582	mRNA
ZNF583	mRNA
ZNF681	mRNA
ZNF805	mRNA
ZNF800	mRNA
ZYG11A	mRNA

[truncated: 1 more sheets: Table S11]
